# Supplementary material for: Accelerating eye movement research via accurate and affordable smartphone eye tracking
Source: Nat Commun. 2020 Sep 11;11:4553. doi: 10.1038/s41467-020-18360-5 (PMC7486382; doi:10.1038/s41467-020-18360-5)
Supplement: Supplementary file 3 — Source Data [file 41467_2020_18360_MOESM3_ESM.xlsx]

## Sheet: Figure 1a-b
Fig 1a				Fig 1b
user id	# calib points	error (cm)		x	y	radius (cm)
G1	0	4.47307		0.414526	3.50454	0.461853
G1	10	0.652461		2.53977	3.70641	0.355075
G1	50	0.413214		4.7284	3.5362	0.507478
G1	100	0.412973		0.334509	5.73476	0.457619
G1	200	0.39345		2.59048	5.81227	0.368214
G1	300	0.393385		4.79753	5.73922	0.504874
G1	400	0.39487		0.41589	8.34571	0.543328
G1	500	0.381333		2.58518	8.22288	0.377558
G1	750	0.381302		4.73478	8.31086	0.546002
G1	1000	0.369598		0.421429	10.9765	0.936113
G2	0	1.70916		2.56804	10.4804	0.753891
G2	10	0.375629		4.67971	10.8768	0.857731
G2	50	0.38643
G2	100	0.395113
G2	200	0.400654
G2	300	0.423542
G2	400	0.448886
G2	500	0.432802
G2	750	0.416147
G2	1000	0.413528
G3	0	0.85123
G3	10	0.574106
G3	50	0.407238
G3	100	0.42562
G3	200	0.347896
G3	300	0.357134
G3	400	0.356782
G3	500	0.348683
G3	750	0.356417
G3	1000	0.362568
G4	0	1.0951
G4	10	0.239474
G4	50	0.228285
G4	100	0.230253
G4	200	0.264655
G4	300	0.26653
G4	400	0.243362
G4	500	0.233342
G4	750	0.236219
G4	1000	0.243942
G5	0	1.252
G5	10	0.434071
G5	50	0.361377
G5	100	0.359034
G5	200	0.359199
G5	300	0.368387
G5	400	0.365428
G5	500	0.370659
G5	750	0.36914
G5	1000	0.360699
G6	0	2.78209
G6	10	0.434046
G6	50	0.333051
G6	100	0.303625
G6	200	0.308632
G6	300	0.321499
G6	400	0.307157
G6	500	0.29171
G6	750	0.271689
G6	1000	0.293394
G7	0	2.5092
P1	0	0.694302
P1	10	0.633976
P1	50	0.455672
P1	100	0.403961
P1	200	0.370279
P1	300	0.393569
P1	400	0.390231
P1	500	0.392806
P11	0	1.29878
P11	10	0.787236
P11	50	0.616853
P11	100	0.697721
P11	200	0.694877
P11	300	0.705635
P11	400	0.744846
P11	500	0.759387
P11	750	0.718795
P11	1000	0.718107
P12	0	3.96876
P12	10	0.481707
P12	50	0.40729
P12	100	0.466345
P12	200	0.484286
P12	300	0.435457
P12	400	0.442005
P12	500	0.42576
P12	750	0.423453
P12	1000	0.437247
P14	0	1.22882
P14	10	0.587109
P14	50	0.550234
P14	100	0.520194
P14	200	0.527398
P14	300	0.516699
P14	400	0.524265
P14	500	0.530724
P14	750	0.52932
P14	1000	0.538024
P15	0	0.681983
P15	10	0.834501
P15	50	0.43935
P15	100	0.481933
P15	200	0.392723
P15	300	0.373444
P15	400	0.39494
P15	500	0.397699
P15	750	0.399561
P15	1000	0.405393
P16	0	0.812102
P16	10	0.549287
P16	50	0.287925
P16	100	0.3085
P16	200	0.282344
P16	300	0.293304
P16	400	0.311621
P16	500	0.303154
P16	750	0.308244
P16	1000	0.329022
P17	0	3.02866
P17	10	0.822517
P17	50	0.734826
P17	100	0.722264
P17	200	0.692067
P17	300	0.682169
P17	400	0.688793
P17	500	0.692152
P17	750	0.684294
P17	1000	0.677815
P18	0	3.31309
P18	10	0.937167
P18	50	0.40901
P18	100	0.483859
P18	200	0.457129
P18	300	0.458224
P18	400	0.460596
P18	500	0.448817
P18	750	0.461283
P18	1000	0.466933
P19	0	2.2925
P19	10	0.624002
P19	50	0.421458
P19	100	0.4199
P19	200	0.453042
P19	300	0.433213
P19	400	0.418318
P19	500	0.443079
P19	750	0.436095
P19	1000	0.45409
P2	0	2.22722
P2	10	0.545865
P2	50	0.327795
P2	100	0.32449
P2	200	0.291745
P2	300	0.29252
P2	400	0.292702
P2	500	0.291959
P2	750	0.288319
P20	0	0.976738
P20	10	0.509628
P20	50	0.609626
P20	100	0.570277
P20	200	0.559079
P20	300	0.53745
P20	400	0.555358
P20	500	0.528769
P20	750	0.532056
P20	1000	0.512582
P21	0	1.86041
P21	10	1.07124
P21	50	0.590064
P21	100	0.518009
P21	200	0.597773
P21	300	0.580049
P21	400	0.56673
P21	500	0.535985
P21	750	0.554869
P21	1000	0.55418
P22	0	1.23736
P22	10	0.696384
P22	50	0.366081
P22	100	0.428425
P22	200	0.426344
P22	300	0.420625
P22	400	0.429182
P22	500	0.410129
P22	750	0.383549
P22	1000	0.385498
P23	0	1.44957
P23	10	0.733088
P23	50	0.61554
P23	100	0.632295
P23	200	0.636331
P23	300	0.632426
P23	400	0.663619
P23	500	0.624956
P23	750	0.591166
P23	1000	0.605114
P5	0	1.53272
P5	10	0.824802
P5	50	0.513289
P5	100	0.4103
P5	200	0.423753
P5	300	0.422268
P5	400	0.456745
P5	500	0.463409
P5	750	0.459539
P5	1000	0.458233
P6	0	1.90985
P6	10	0.665455
P6	50	0.535593
P6	100	0.53346
P6	200	0.574194
P6	300	0.477185
P6	400	0.496774
P6	500	0.523356
P6	750	0.493758
P6	1000	0.506239
P7	0	3.02031
P7	10	1.0569
P7	50	0.773868
P7	100	0.7507
P7	200	0.749826
P7	300	0.735626
P7	400	0.734798
P7	500	0.739348
P7	750	0.722893
P7	1000	0.709221
P8	0	1.29376
P8	10	0.602712
P8	50	0.609088
P8	100	0.591301
P8	200	0.600302
P8	300	0.575852
P8	400	0.562319
P8	500	0.567612
P8	750	0.552164
P8	1000	0.549992
P9	0	2.35947
P9	10	0.534399
P9	50	0.481918
P9	100	0.381025
P9	200	0.394802
P9	300	0.397888
P9	400	0.370126
P9	500	0.387608
P9	750	0.390206
P9	1000	0.372682

## Sheet: Figure 2e-f
Fig 2e			Fig 2f
eye tracker	error (cm)		eye tracker	error (cm)
Specialized eye tracker	0.467588		Specialized eye tracker	0.516707
Ours	0.537292		Ours	0.634237
Specialized eye tracker	0.515117		Specialized eye tracker	0.699634
Ours	0.704859		Ours	0.472566
Specialized eye tracker	0.94888		Specialized eye tracker	0.455687
Ours	0.515196		Ours	0.571554
Specialized eye tracker	0.610684		Specialized eye tracker	0.508953
Ours	0.517618		Ours	0.563676
Specialized eye tracker	0.802534		Specialized eye tracker	0.461433
Ours	0.29208		Ours	0.545889
Specialized eye tracker	0.732028		Specialized eye tracker	0.698752
Ours	0.372983		Ours	0.347759
Specialized eye tracker	0.72671		Specialized eye tracker	0.67108
Ours	0.463897		Ours	0.612385
Specialized eye tracker	0.550997		Specialized eye tracker	0.715401
Ours	0.296493		Ours	0.604872
Specialized eye tracker	0.322522		Specialized eye tracker	0.656221
Ours	0.364828		Ours	0.313755
Specialized eye tracker	0.311983		Specialized eye tracker	0.698806
Ours	0.243756		Ours	0.471159
Specialized eye tracker	0.542673		Specialized eye tracker	0.492426
Ours	0.368027		Ours	0.356564
Specialized eye tracker	0.280017		Specialized eye tracker	0.719336
Ours	0.418631		Ours	0.403715
Specialized eye tracker	0.36589		Specialized eye tracker	0.33033
Ours	0.378568		Ours	0.60555

## Sheet: Figure 3b-e
Fig 3b				Fig 3d						Fig 3e
Index	User index	Latency (milliseconds)		Index	Target x	Target y	Prediction x	Prediction y		Index	x	y
1	0	18		1	1382	1359	1342.66	1503.33		1	1432.87	1190.19
2	0	55		2	1382	1360	1340.33	1504.86		2	1432.87	1190.19
3	0	115		3	1382	1360	1340.2	1505.71		3	1429.71	1240.04
4	0	148		4	1382	1361	1336.82	1500.69		4	1483.41	1272.31
5	0	547		5	1382	1362	1337.69	1511.98		5	1483.41	1272.31
6	0	214		6	1382	1363	1336.99	1507.47		6	1483.41	1272.31
7	0	115		7	1382	1363	1338.92	1506.79		7	1485.35	1413.84
8	0	180		8	1382	1364	1337.11	1506.47		8	1485.35	1413.84
9	0	150		9	1382	1365	1340.1	1511.95		9	1480.32	1388.68
10	0	483		10	1382	1366	1340.71	1515.74		10	1488.87	1406.46
11	0	348		11	1382	1367	1339.6	1513.32		11	1479.59	1407.75
12	0	483		12	1382	1368	1341.12	1517.06		12	1478.29	1440.27
13	0	52		13	1382	1369	1342.62	1519.24		13	1478.29	1440.27
14	0	186		14	1382	1371	1345.4	1526.06		14	1469.37	1414.81
15	0	282		15	1382	1371	1349.15	1530.09		15	1419.98	1619.21
16	0	117		16	1382	1372	1350.23	1519.56		16	1419.98	1619.21
17	0	85		17	1382	1373	1354.93	1527.66		17	1354.72	1695.44
18	0	84		18	1382	1375	1354.73	1541.11		18	1347.75	1698.92
19	0	80		19	1382	1376	1358.56	1540.07		19	1349.35	1701.7
20	0	80		20	1381	1378	1356.96	1542.34		20	1349.35	1701.7
21	0	185		21	1381	1379	1362.31	1542.05		21	1337.44	1703.18
22	0	515		22	1381	1380	1363.18	1549.5		22	1335.57	1696.93
23	0	556		23	1381	1382	1363.46	1547.29		23	1322.74	1723.38
24	0	483		24	1381	1383	1363.46	1547.29		24	1323.46	1726.01
25	0	87		25	1381	1384	1364.9	1549.16		25	1312.15	1729.47
26	0	80		26	1381	1385	1366.07	1547.13		26	1263.1	1708.33
27	0	179		27	1381	1387	1367.12	1547.82		27	1263.1	1708.33
28	0	614		28	1381	1389	1369.06	1550.56		28	1268.43	1687.99
29	1	154		29	1381	1390	1369.05	1548.9		29	1268.46	1681.22
30	1	83		30	1381	1393	1372.3	1540		30	1275.84	1660
31	1	551		31	1381	1394	1367.69	1543.19		31	1270.98	1668.22
32	1	247		32	1381	1397	1369.29	1542.16		32	1260.47	1674.75
33	1	383		33	1380	1398	1366.13	1544.55		33	1239.25	1675.65
34	1	219		34	1380	1401	1366.77	1536.1		34	1225.5	1679.65
35	1	181		35	1380	1403	1365.94	1537.68		35	1224.27	1689.34
36	1	851		36	1380	1404	1365.05	1535.26		36	1215.39	1699.09
37	1	121		37	1380	1406	1362.52	1532.7		37	1184.63	1756.23
38	1	148		38	1380	1409	1362.08	1536.74		38	1184.91	1768.27
39	1	424		39	1380	1411	1361.34	1539.56		39	1184.91	1768.27
40	1	45		40	1379	1412	1361.54	1543.03		40	1172.9	1791.68
41	1	82		41	1379	1416	1363.53	1541.6		41	1102.21	1879.97
42	1	51		42	1379	1418	1368.44	1540.87		42	1097.59	1892.76
43	1	147		43	1379	1421	1366.72	1543.65		43	1097.59	1892.76
44	1	281		44	1379	1423	1367.78	1543.12		44	1105.07	1884.07
45	1	221		45	1378	1425	1368.17	1552.63		45	1102.24	1883.9
46	1	454		46	1378	1427	1368.91	1554.76		46	1102.24	1883.9
47	1	484		47	1378	1430	1371.69	1559.41		47	1094.06	1889.8
48	1	355		48	1377	1432	1373.85	1561.6		48	1084.09	1903.49
49	1	118		49	1377	1436	1375.59	1563.27		49	1071.51	1930.36
50	1	249		50	1377	1438	1375.86	1563.41		50	1071.51	1930.36
51	1	685		51	1376	1440	1372.17	1566.14		51	1028.68	1958.05
52	1	180		52	1376	1444	1366.72	1568.11		52	1017.99	1968.85
53	1	221		53	1376	1446	1365.28	1571.29		53	997.993	2007.6
54	1	650		54	1375	1449	1364.46	1571.26		54	997.993	2007.6
55	2	119		55	1375	1451	1365.53	1569.61		55	996.284	2018.74
56	2	186		56	1375	1455	1364.44	1574.31		56	983.138	2024.66
57	2	215		57	1374	1459	1363.88	1577.95		57	977.553	2029.75
58	2	312		58	1373	1464	1361.18	1595.52		58	960.068	2064.71
59	2	48		59	1373	1466	1361.8	1600.67		59	956.458	2074.35
60	2	515		60	1372	1471	1362.51	1597.9		60	952.368	2076.62
61	2	60		61	1371	1474	1364.03	1594.47		61	913.775	2081.04
62	2	565		62	1371	1478	1373	1599.46		62	913.775	2081.04
63	2	81		63	1370	1480	1373.65	1601.62		63	897.227	2087.69
64	2	52		64	1370	1483	1374.73	1603.43		64	871.977	2095.98
65	2	548		65	1369	1488	1373.35	1606.41		65	871.977	2095.98
66	2	151		66	1368	1490	1372.3	1598.63		66	859.616	2089.57
67	2	87		67	1367	1495	1374.47	1598.06		67	830.79	2100.21
68	2	383		68	1366	1498	1374.97	1595.53		68	819.24	2104.19
69	2	48		69	1366	1502	1376.3	1589.96		69	818.39	2111.67
70	2	584		70	1365	1506	1374.52	1590.65		70	818.39	2111.67
71	2	514		71	1364	1508	1372.77	1593.51		71	782.939	2117.51
72	2	212		72	1363	1512	1370.14	1598.42		72	776.169	2119.67
73	2	183		73	1362	1517	1361.44	1598.5		73	637.953	2167.64
74	2	385		74	1361	1519	1359.56	1596.03		74	598.678	2170.05
75	2	187		75	1361	1522	1359.73	1602.3		75	609.793	2163.23
76	2	318		76	1360	1525	1357.66	1600.21		76	601.624	2161.35
77	2	112		77	1358	1530	1355.99	1606.88		77	582.278	2161.33
78	2	154		78	1356	1537	1349.15	1615.41		78	571.532	2157.13
79	2	117		79	1355	1542	1342.7	1621.41		79	566.461	2157.35
80	2	79		80	1354	1545	1339.93	1627.05		80	562.584	2154.69
81	2	151		81	1353	1549	1339.92	1632.4		81	562.584	2154.69
82	3	70		82	1352	1554	1341.26	1637.78		82	553.302	2160.29
83	3	275		83	1351	1556	1341.2	1637.88		83	553.302	2160.29
84	3	112		84	1350	1560	1342.38	1638.99		84	534.624	2165.48
85	3	176		85	1348	1565	1337.35	1640.76		85	485.653	2134.26
86	3	11		86	1347	1569	1337.38	1646.34		86	454.791	2144.38
87	3	77		87	1345	1573	1337.9	1649.84		87	457.737	2139.79
88	3	275		88	1344	1578	1334.6	1656.22		88	457.737	2139.79
89	3	103		89	1343	1581	1337.81	1659.13		89	408.68	2157.79
90	3	204		90	1341	1584	1338.14	1664.17		90	402.3	2159.96
91	3	153		91	1340	1587	1337.4	1667.4		91	394.232	2158.58
92	3	13		92	1338	1593	1333.47	1676.39		92	386.135	2162.57
93	3	514		93	1337	1597	1332.18	1679.39		93	378.176	2157.71
94	3	144		94	1334	1603	1330.43	1687.31		94	363.823	2160.45
95	3	16		95	1333	1606	1331.25	1696.81		95	358.714	2155.26
96	3	109		96	1331	1611	1328.14	1703.9		96	355.244	2152.25
97	3	281		97	1329	1616	1329.09	1709.65		97	349.645	2152.37
98	3	175		98	1326	1621	1326.59	1717.07		98	343.826	2149.85
99	3	12		99	1324	1626	1325.13	1722.05		99	338.443	2148.29
100	3	118		100	1323	1629	1320.45	1725.32		100	326.232	2147.35
101	3	245		101	1321	1634	1318.67	1728.79		101	319.447	2149.14
102	3	241		102	1318	1639	1314.73	1736.37		102	314.455	2141.89
103	3	143		103	1317	1643	1316.55	1740.73		103	315.334	2144.98
104	3	139		104	1314	1648	1315.44	1748.27		104	313.159	2143.99
105	3	145		105	1312	1653	1315.95	1759.11		105	313.159	2143.99
106	3	46		106	1309	1658	1309.42	1767.75		106	308.695	2132.18
107	3	139		107	1306	1663	1305.74	1779.47		107	309.875	2129.53
108	4	149		108	1305	1666	1306.26	1789.75		108	285.631	2103.68
109	4	118		109	1302	1672	1306.72	1797.84		109	282.814	2094.69
110	4	155		110	1299	1677	1301.85	1803.98		110	276.712	2072.86
111	4	480		111	1296	1682	1300.52	1808.81		111	276.712	2072.86
112	4	113		112	1295	1684	1297.68	1811.99		112	270.986	2067.97
113	4	583		113	1291	1691	1296.18	1811.47		113	267.897	2062.85
114	4	549		114	1289	1694	1291.42	1809.71		114	265.548	2058.04
115	4	214		115	1286	1699	1291.07	1812.58		115	258.603	2052.66
116	4	293		116	1284	1703	1290.67	1814.01		116	245.492	2025.01
117	4	182		117	1280	1708	1285.74	1813.16		117	243.768	2017.7
118	4	223		118	1277	1713	1287.57	1813.07		118	240.932	1990.61
119	4	251		119	1274	1719	1282.41	1814.67		119	235.585	1969.42
120	4	217		120	1271	1722	1274.03	1819.81		120	237.447	1964.8
121	4	85		121	1268	1727	1273.94	1820.94		121	240.322	1942.2
122	4	183		122	1264	1733	1276.51	1819.39		122	240.322	1942.2
123	4	118		123	1262	1736	1274.15	1823.02		123	245.824	1908.49
124	4	349		124	1258	1741	1267.38	1833.17		124	249.475	1901.07
125	4	217		125	1254	1747	1264.7	1840.66		125	252.219	1881.51
126	4	183		126	1252	1750	1261.67	1843.55		126	250.324	1841.65
127	4	250		127	1248	1755	1263.47	1853.49		127	246.609	1830.66
128	4	85		128	1244	1761	1267.1	1856.65		128	249.012	1767.57
129	4	85		129	1240	1766	1260.54	1861.1		129	247.078	1732.99
130	4	86		130	1235	1771	1256.16	1867.8		130	245.562	1715.25
131	4	187		131	1233	1775	1256.42	1868.07		131	248.948	1686
132	4	151		132	1228	1780	1249.77	1878.25		132	248.948	1686
133	4	115		133	1222	1787	1244.92	1886.46		133	251.022	1647.18
134	4	551		134	1219	1790	1243.24	1888.74		134	253.438	1634.42
135	4	248		135	1216	1794	1247.57	1890.27		135	262.204	1610.43
136	5	440		136	1210	1801	1241.73	1899.47		136	262.204	1610.43
137	5	117		137	1207	1804	1238.33	1903.73		137	264.861	1601.51
138	5	198		138	1204	1808	1232.94	1902.17		138	263.99	1587.91
139	5	237		139	1197	1815	1228.01	1903.47		139	261.792	1588.2
140	5	116		140	1195	1816	1225.78	1912.35		140	269.22	1556.51
141	5	108		141	1191	1822	1228.93	1910.62		141	269.269	1539.89
142	5	356		142	1187	1825	1227.36	1910.94		142	269.958	1528.48
143	5	112		143	1180	1832	1223.38	1919.07		143	267.41	1513.9
144	5	194		144	1177	1835	1222.14	1924.55		144	267.41	1513.9
145	5	278		145	1170	1842	1209.94	1935.9		145	263.157	1460.42
146	5	692		146	1166	1845	1205.67	1935.99		146	263.918	1442.69
147	5	106		147	1162	1848	1202.54	1940.62		147	263.918	1442.69
148	5	281		148	1155	1855	1199.62	1944.76		148	260.699	1413.44
149	5	190		149	1144	1865	1180.42	1954.93		149	260.699	1413.44
150	6	115		150	1140	1868	1170.96	1949.98		150	258.509	1401.51
151	6	74		151	1136	1871	1163.62	1949.46		151	258.509	1401.51
152	6	195		152	1128	1877	1150.82	1958.19		152	254.67	1376.55
153	6	122		153	1124	1880	1150.53	1956.85		153	254.67	1376.55
154	6	155		154	1120	1884	1144.31	1959.15		154	251.128	1365.35
155	6	117		155	1112	1890	1142.48	1955.48		155	242.671	1351.51
156	6	609		156	1107	1893	1136.15	1959.16		156	237.566	1332.45
157	6	29		157	1099	1899	1124.05	1959.67		157	232.096	1327.45
158	6	212		158	1094	1902	1119.34	1953.59		158	223.046	1283.51
159	6	203		159	1090	1905	1117.49	1957.03		159	223.046	1283.51
160	6	78		160	1081	1910	1112.45	1958.3		160	218.772	1278.44
161	6	78		161	1077	1913	1107.88	1964.6		161	218.772	1278.44
162	6	202		162	1072	1916	1095.17	1971.65		162	224.098	1296.51
163	6	495		163	1063	1922	1097.01	1970.32		163	224.098	1296.51
164	6	156		164	1059	1925	1091.31	1972.24		164	234.119	1315.57
165	6	239		165	1054	1927	1086.08	1974.4		165	234.119	1315.57
166	6	199		166	1045	1933	1074.92	1974.35		166	236.748	1317.22
167	6	71		167	1040	1935	1061.88	1978.32		167	235.615	1317.31
168	6	361		168	1035	1938	1057.68	1978.46		168	234.715	1318.71
169	6	67		169	1025	1943	1046.2	1984.58		169	212.603	1256.79
170	6	122		170	1021	1946	1038.06	1982.97		170	194.764	1226.07
171	6	69		171	1011	1951	1029.36	1986.78		171	186.14	1214.77
172	6	448		172	1006	1953	1032.08	1982.64		172	186.14	1214.77
173	6	162		173	1001	1956	1017.13	1983.56		173	186.14	1214.77
174	6	121		174	991	1960	1004.73	1981.64		174	183.603	1207.38
175	6	26		175	980	1965	982.858	1976.06		175	185.425	1205.63
176	7	6		176	970	1969	979.074	1981.78		176	191.738	1137.46
177	7	331		177	964	1971	978.203	1980.4		177	191.738	1137.46
178	7	53		178	959	1973	959.37	1981.36		178	190.596	1126.45
179	7	169		179	948	1977	955.533	1981.01		179	193.083	1114.2
180	7	206		180	943	1979	954.224	1979.37		180	188.82	1124.97
181	7	34		181	932	1983	935.049	1977.96		181	193.755	1102.76
182	7	161		182	921	1987	910.677	1980.33		182	197.752	1072.01
183	7	245		183	910	1990	896.087	1983.41		183	197.752	1072.01
184	7	203		184	904	1992	886.05	1987.78		184	188.758	1114.78
185	7	163		185	896	1994	876.072	1993.02		185	189.845	1111.23
186	7	204		186	887	1996	864.436	1995.8		186	189.845	1111.23
187	7	207		187	882	1998	862.262	1996.83		187	198.661	1091.52
188	7	169		188	876	1999	856.256	1999.76		188	205.123	1083.55
189	7	165		189	864	2002	846.134	2005.81		189	210.894	1067.66
190	7	166		190	858	2003	833.96	2009		190	210.894	1067.66
191	7	163		191	850	2005	834.426	2015.17		191	225.896	1050.97
192	7	165		192	841	2007	822.875	2012.45		192	233.348	1046.59
193	7	126		193	835	2008	809.765	2015.01		193	233.348	1046.59
194	7	164		194	829	2009	801.154	2014.32		194	279.756	978.991
195	7	129		195	817	2011	792.236	2014.2		195	329.197	929.94
196	7	118		196	811	2012	781.667	2010.68		196	329.197	929.94
197	7	78		197	799	2013	763.605	2009.39		197	335.439	926.53
198	7	82		198	793	2014	750.991	2010.37		198	341.219	917.819
199	7	201		199	787	2015	748.426	2009.59		199	350.8	917.61
200	7	202		200	775	2016	737.593	2005.89		200	350.8	917.61
201	7	164		201	768	2016	729.083	2005.79		201	361.887	916.874
202	7	168		202	759	2017	715.318	2001.12		202	399.56	904.594
203	7	122		203	750	2017	710.243	2007.06		203	399.56	904.594
204	8	409		204	737	2018	705.393	2004.38		204	538.61	857.647
205	8	194		205	725	2018	694.054	1999.56		205	600.84	837.129
206	8	111		206	718	2018	690.659	2001.53		206	712.951	792.116
207	8	313		207	712	2018	697.294	2000.43		207	713.776	787.085
208	8	276		208	706	2018	691.982	2001.88		208	717.996	781.004
209	8	159		209	693	2017	684.981	2003.42		209	718.407	775.189
210	8	194		210	687	2017	677.804	2004.57		210	704.444	776.398
211	8	278		211	674	2016	666.903	2007.61		211	688.631	777.577
212	8	67		212	658	2015	662.858	2008.35		212	677.968	779.601
213	8	200		213	649	2014	655.377	2008.29		213	648.099	783.96
214	8	619		214	643	2013	648.125	2013.73		214	643.787	772.337
215	8	241		215	636	2012	645.476	2019.54		215	652.326	781.066
216	8	147		216	623	2011	640.763	2020.53		216	679.182	781.644
217	8	191		217	617	2010	639.093	2019.11		217	701.271	783.902
218	8	207		218	610	2009	634.719	2015.26		218	754.874	770.764
219	8	70		219	598	2006	627.25	2016		219	748.458	782.787
220	8	197		220	582	2003	604.824	2015.25		220	778.322	771.046
221	8	28		221	572	2001	593.724	2012.33		221	784.067	771.389
222	8	73		222	566	2000	583.41	2005.12		222	784.067	771.389
223	8	197		223	559	1998	573.291	2000.31		223	798.792	766.794
224	8	277		224	547	1995	556.408	2005.58		224	809.896	761.225
225	8	321		225	540	1993	556.408	2005.58		225	802.031	775.544
226	8	198		226	531	1990	550.129	2001.19		226	805.76	787.125
227	8	113		227	521	1987	535.819	1995.16		227	877.87	771.225
228	8	283		228	515	1985	527.149	1996.7		228	905.88	758.85
229	8	611		229	509	1983	524.43	1992.71		229	905.88	758.85
230	9	362		230	502	1981	520.16	1993.54		230	929.799	759.72
231	9	280		231	490	1976	518.495	1986.11		231	984.038	785.05
232	9	244		232	483	1974	510.282	1983.58		232	984.038	785.05
233	9	113		233	477	1972	507.958	1976.93		233	1004.78	793.952
234	9	78		234	471	1969	505.517	1975.3		234	1007.13	793.745
235	9	200		235	459	1964	501.687	1963.75		235	1007.13	793.745
236	9	122		236	449	1960	498.214	1956.24		236	1007.13	793.745
237	9	201		237	440	1956	489.284	1954.19		237	1021.53	814.327
238	9	71		238	434	1953	485.784	1950.9		238	1024.75	823.655
239	9	238		239	425	1948	482.933	1947.36		239	1036.21	847.678
240	9	76		240	416	1944	473.254	1946.67		240	1049.37	877.373
241	9	487		241	401	1936	452.771	1933.3		241	1048.18	893.166
242	9	163		242	392	1931	444.767	1931		242	1056.91	909.499
243	9	485		243	386	1927	436.167	1931.39		243	1113.36	1002.5
244	9	193		244	377	1922	425.074	1929.89		244	1131.83	1038.18
245	9	73		245	368	1917	415.832	1925.2		245	1222.61	1146.21
246	9	156		246	363	1913	409.291	1923.07		246	1258.68	1155.21
247	9	159		247	354	1907	397.105	1916.75		247	1258.68	1155.21
248	9	118		248	345	1902	390.713	1910.72		248	1228.63	1099.14
249	9	153		249	340	1898	381.504	1905.41		249	1217.64	1084.16
250	9	194		250	331	1892	382	1894.62		250	1217.64	1084.16
251	9	244		251	323	1886	371.836	1891.44		251	1173.49	1019.05
252	9	236		252	317	1881	355.823	1884.59		252	1159.37	1005.73
253	10	276		253	309	1875	343.03	1872.05		253	1200.69	1001.66
254	10	118		254	301	1868	315.544	1868.83		254	1338.9	1012.37
255	10	117		255	296	1864	307.136	1865.14		255	1383.04	1014.77
256	10	79		256	288	1857	301.983	1870.75		256	1383.04	1014.77
257	10	281		257	280	1850	293.317	1868.08		257	1383.04	1014.77
258	10	113		258	274	1846	289.231	1866.94		258	1392.26	1016.95
259	10	485		259	269	1841	280.408	1870.16		259	1392.26	1016.95
260	10	71		260	262	1834	279.237	1863.76		260	1417.1	1031.83
261	10	159		261	254	1826	250.097	1860.61		261	1407.17	1043.96
262	10	162		262	247	1819	243.82	1858.16		262	1398.75	1047.16
263	10	198		263	242	1814	237.869	1857.23		263	1398.75	1047.16
264	10	493		264	235	1806	237.725	1861.41		264	1436	1072.03
265	10	236		265	230	1801	230.457	1852.24		265	1450.24	1064.8
266	10	577		266	223	1793	230.888	1856.08		266	1459.71	1048.8
267	10	526		267	216	1785	226.389	1844.76		267	1488.63	1070.14
268	10	76		268	209	1777	212.907	1838.21		268	1481.53	1090.8
269	10	154		269	205	1771	208.552	1833.03		269	1481.53	1090.8
270	10	35		270	198	1763	195.914	1818.96		270	1484.12	1120.76
271	10	29		271	194	1757	187.84	1820.55		271	1483.79	1146.01
272	10	536		272	187	1749	186.93	1819.74		272	1488.08	1149.28
273	10	75		273	181	1740	183.512	1802.66		273	1484.41	1142.98
274	10	122		274	171	1726	191.517	1776.12		274	1477.82	1132.53
275	10	115		275	163	1714	194.814	1766.37		275	1472.67	1125.32
276	10	114		276	156	1702	181.536	1741.55		276	1478.12	1127.1
277	10	122		277	150	1693	191.36	1733.3		277	1469.17	1123.52
278	10	37		278	146	1686	187.989	1726.44		278	1463.68	1117.58
279	10	111		279	141	1677	186.592	1720.21		279	1464.2	1116.64
280	10	116		280	134	1664	186.237	1703.86		280	1451.81	1107.36
281	11	64		281	128	1651	168.571	1692.49		281	1436.52	1077.05
282	11	65		282	121	1639	150.606	1687.43		282	1428.18	1082.06
283	11	238		283	120	1635	141.286	1676.97		283	1435.87	1104.97
284	11	154		284	116	1626	132.808	1668.79		284	1439.02	1111.14
285	11	104		285	110	1612	127.498	1646.15		285	1439.02	1111.14
286	11	112		286	107	1606	127.498	1646.15		286	1444.47	1113.14
287	11	147		287	104	1599	115.165	1636.73		287	1449.67	1118.03
288	11	188		288	99	1586	108.036	1627.94		288	1461.52	1123.19
289	11	104		289	97	1579	103.649	1612.91		289	1465.89	1130.95
290	11	68		290	94	1572	99.3742	1607.35		290	1461.52	1131.59
291	11	240		291	92	1565	98.3821	1601.87		291	1459.35	1136.1
292	11	161		292	89	1555	98.3501	1588.03		292	1503.42	1230.13
293	11	130		293	85	1544	100.228	1578.69		293	1503.42	1230.13
294	11	281		294	82	1531	104.888	1568.97		294	1503.42	1230.13
295	11	242		295	80	1524	105.89	1565.59		295	1493.33	1105.38
296	11	196		296	78	1517	107.03	1550.24		296	1524.83	1214.27
297	11	237		297	76	1510	107.879	1538.76		297	284.815	2179.14
298	11	153		298	73	1495	107.202	1530.13		298	275.493	2171.79
299	11	426		299	70	1481	106.329	1508.96		299	268.82	2169.41
300	11	156		300	68	1467	108.28	1496.1		300	263.842	2164.77
301	11	122		301	66	1460	107.509	1489.78		301	255.41	2162.01
302	11	116		302	65	1453	104.319	1479.85		302	245.251	2155.53
303	11	114		303	63	1438	108.294	1463.87		303	237.288	2152.47
304	11	70		304	62	1431	106.915	1463.78		304	234.667	2148.9
305	11	67		305	62	1424	101.884	1461.91		305	233.581	2143.18
306	11	112		306	60	1409	98.48	1460.39		306	233.581	2143.18
307	11	68		307	60	1402	97.1546	1460.34		307	228.385	2135.12
308	12	73		308	59	1395	97.5744	1446		308	228.336	2135.12
309	12	118		309	59	1381	93.0742	1437.67		309	226.816	2130.94
310	12	110		310	58	1373	94.2179	1436.98		310	226.784	2130.71
311	12	120		311	58	1359	87.0986	1420.29		311	228.562	2125.99
312	12	116		312	58	1344	86.9157	1407.07		312	228.562	2125.99
313	12	118		313	58	1337	79.0415	1396.51		313	230.349	2127.17
314	12	32		314	59	1330	78.9358	1392.81		314	222.12	2117.98
315	12	494		315	59	1315	76.8459	1375.71		315	221.318	2119.42
316	12	122		316	60	1308	77.0328	1372.14		316	221.318	2119.42
317	12	249		317	60	1301	75.7805	1359.83		317	217.894	2103.37
318	12	121		318	62	1286	77.2682	1354.23		318	214.817	2089.45
319	12	278		319	63	1279	78.4583	1350.94		319	199.073	2036.88
320	12	239		320	64	1272	79.0301	1342.6		320	191.961	2013.81
321	12	112		321	65	1258	79.3815	1340.51		321	188.47	1983.96
322	12	69		322	67	1251	79.6882	1331.26		322	189.89	1979.03
323	12	119		323	68	1243	79.696	1319.96		323	190.688	1904.18
324	12	120		324	70	1229	78.5769	1317.42		324	198.429	1847.43
325	12	111		325	72	1222	79.6113	1309.78		325	200.479	1828.03
326	12	201		326	73	1215	79.2246	1300.46		326	199.597	1792.29
327	12	204		327	77	1201	78.157	1289.11		327	201.737	1775.22
328	12	444		328	78	1194	79.2196	1280.46		328	208.007	1734.2
329	12	152		329	80	1187	77.0634	1270.47		329	208.646	1722.3
330	12	116		330	84	1173	74.3427	1253.15		330	211.206	1667.3
331	12	158		331	86	1166	73.7069	1245.55		331	212.623	1657.77
332	12	121		332	88	1159	73.1786	1229.61		332	218.855	1625.59
333	12	113		333	93	1145	72.2409	1214.48		333	219.094	1619.45
334	12	156		334	95	1139	72.2431	1213.55		334	218.546	1614.26
335	12	117		335	97	1132	74.1473	1203.57		335	225.334	1586.23
336	13	241		336	100	1125	74.1191	1199.52		336	225.334	1586.23
337	13	111		337	105	1112	74.3838	1176.77		337	227.323	1557.36
338	13	151		338	108	1105	81.7191	1165.27		338	235.012	1526.68
339	13	320		339	110	1098	81.9646	1167.08		339	236.915	1504.54
340	13	197		340	116	1085	87.2455	1152.5		340	237.456	1497.36
341	13	77		341	119	1079	93.9804	1143.66		341	241.516	1478.21
342	13	403		342	122	1072	98.0239	1130.05		342	241.516	1478.21
343	13	152		343	129	1059	98.7589	1126.13		343	244.025	1473
344	13	116		344	132	1053	102.382	1115.2		344	243.77	1467.42
345	13	281		345	137	1043	106.196	1108.23		345	244.578	1464.54
346	13	245		346	142	1034	111.909	1096.9		346	245.139	1446.72
347	13	111		347	145	1028	112.741	1088.16		347	245.03	1431.9
348	13	34		348	149	1021	116.663	1080.9		348	244.597	1418.43
349	13	122		349	156	1009	116.597	1076.77		349	243.845	1397.18
350	13	320		350	160	1003	119.79	1065.74		350	243.845	1397.18
351	13	327		351	164	997	115.945	1067.11		351	240.43	1391.06
352	13	117		352	172	985	110.656	1064.94		352	236.438	1373.18
353	13	159		353	176	979	109.644	1060.73		353	234.809	1363.43
354	13	153		354	184	968	113.637	1052.46		354	234.809	1363.43
355	13	117		355	192	956	126.051	1031.6		355	231.209	1348.24
356	13	200		356	197	951	130.358	1016.22		356	230.049	1339.01
357	13	77		357	203	942	135.624	1011.49		357	229.578	1336.6
358	13	317		358	210	934	142.65	1002.06		358	226.726	1314.93
359	13	778		359	219	923	154.387	979.366		359	208.358	1269.41
360	13	123		360	224	918	156.062	976.986		360	204.666	1257.35
361	13	237		361	231	910	178.172	954.508		361	204.666	1257.35
362	13	76		362	241	900	206.208	929.35		362	204.666	1257.35
363	14	155		363	248	892	223.917	902.025		363	198.522	1253.2
364	14	237		364	258	882	228.25	888.488		364	178.748	1217.34
365	14	151		365	263	877	248.675	867.574		365	176.772	1214.25
366	14	233		366	268	873	254.637	866.246		366	176.287	1211.75
367	14	116		367	278	863	272.635	848.189		367	175.151	1210.8
368	14	234		368	283	859	281.431	840.43		368	174.887	1207.9
369	14	113		369	289	854	290.449	839.535		369	175.593	1202.77
370	14	496		370	299	845	311.437	823.793		370	174.451	1200.34
371	14	242		371	310	836	329.653	794.937		371	173.43	1199.17
372	14	37		372	321	828	347.749	783.296		372	173.751	1193.56
373	14	203		373	327	824	358.533	778.112		373	172.451	1190.95
374	14	79		374	335	818	374.021	767.042		374	172.673	1185.2
375	14	246		375	344	812	368.335	782.308		375	172.356	1181.08
376	14	80		376	349	808	368.414	778.109		376	171.643	1176.86
377	14	201		377	358	802	368.089	772.806		377	172.188	1171.37
378	14	41		378	367	797	370.606	773.646		378	172.188	1171.37
379	14	118		379	381	787	381.581	758.601		379	176.139	1160.99
380	14	199		380	390	782	388.837	762.388		380	174.904	1158.32
381	14	118		381	396	779	388.161	761.964		381	174.882	1150.16
382	14	111		382	402	776	399.358	758.997		382	174.367	1148.34
383	14	409		383	414	769	404.379	756.11		383	182.25	1128.8
384	14	488		384	420	766	410.237	754.527		384	184.767	1119.1
385	14	119		385	429	762	424.312	740.728		385	184.767	1119.1
386	14	77		386	438	757	435.953	739.167		386	183.922	1118.79
387	14	158		387	444	754	443.447	740.112		387	188.027	1099.2
388	14	116		388	451	751	449.772	734.864		388	194.262	1087.91
389	14	616		389	463	746	462.227	731.046		389	197.807	1079.93
390	15	40		390	469	743	466.541	730.651		390	211.266	1043.13
391	15	118		391	479	740	472.67	726.85		391	212.641	1037.63
392	15	163		392	485	737	480.756	725.308		392	280.867	974.863
393	15	162		393	494	734	492.943	725.188		393	280.867	974.863
394	15	198		394	504	731	506.754	719.596		394	310.013	942.911
395	15	568		395	507	730	514.873	717.96		395	319.041	937.233
396	15	201		396	519	725	533.503	715.748		396	338.825	919.938
397	15	120		397	526	723	545.755	717.334		397	338.825	919.938
398	15	242		398	532	721	555.933	710.588		398	393.042	880.381
399	15	202		399	545	718	567.7	708.227		399	393.042	880.381
400	15	120		400	551	716	577.75	708.065		400	423.996	845.387
401	15	120		401	557	714	582.779	709.062		401	425.727	837.023
402	15	75		402	570	711	602.72	706.739		402	468.005	792.853
403	15	205		403	577	710	606.022	706.58		403	483.994	791.041
404	15	119		404	586	708	609.571	704.765		404	488.257	781.859
405	15	121		405	596	706	611.677	706.972		405	498.5	778.092
406	15	496		406	609	704	618.006	708.022		406	511.576	775.758
407	15	204		407	618	702	622.997	709.688		407	511.576	775.758
408	15	77		408	628	701	643.452	712.505		408	540.7	765.298
409	15	68		409	637	699	655.648	713.549		409	602.112	741.467
410	15	153		410	647	698	666.123	712.168		410	653.357	719.57
411	15	158		411	653	697	666.123	712.168		411	673.868	711.49
412	16	238		412	660	697	674.298	717.502		412	673.868	711.49
413	16	201		413	669	696	678.822	716.133		413	709.825	700.588
414	16	108		414	676	696	683.762	712.893		414	734.835	700.593
415	16	198		415	682	695	692.181	713.212		415	737.417	705.185
416	16	194		416	695	695	709.603	712.266		416	787.827	695.563
417	16	197		417	704	694	728.511	709.891		417	787.827	695.563
418	16	524		418	710	694	736.901	710.095		418	805.85	694.551
419	16	151		419	720	694	739.952	715.251		419	832.814	697.143
420	16	246		420	729	694	751.007	723.281		420	832.814	697.143
421	16	236		421	735	694	751.007	723.281		421	890.461	691.023
422	16	69		422	745	695	759.837	728.919		422	895.595	684.785
423	16	153		423	754	695	773.727	728.702		423	902.672	682.753
424	16	195		424	760	695	778.53	730.482		424	910.059	673.415
425	16	284		425	767	696	787.214	738.954		425	923.74	668.317
426	16	276		426	776	697	790.867	739.1		426	933.765	660.803
427	16	157		427	788	698	802.937	743.441		427	933.765	660.803
428	16	108		428	800	699	802.131	743.509		428	937.649	665.459
429	16	110		429	812	701	815.753	745.149		429	939.43	690.648
430	16	195		430	818	701	823.084	744.538		430	957.042	710.932
431	16	189		431	824	702	836.279	742.52		431	956.232	721.914
432	16	112		432	833	704	858.953	742.085		432	954.266	751.162
433	16	533		433	842	705	858.953	742.085		433	955.193	758.986
434	16	210		434	848	707	863.879	742.668		434	967.92	768.018
435	16	112		435	860	709	879.948	745.849		435	967.92	768.018
436	16	110		436	865	710	884.726	746.33		436	969.494	772.211
437	17	71		437	871	712	890.526	753.845		437	970.172	780.297
438	17	240		438	877	713	890.526	753.845		438	975.681	793.371
439	17	73		439	889	716	910.648	763.321		439	992.948	795.586
440	17	115		440	894	718	911.2	764.337		440	995.712	799.394
441	17	193		441	900	719	914.792	764.616		441	997.689	805.626
442	17	195		442	911	722	927.041	767.732		442	997.649	811.816
443	17	196		443	922	726	922.989	773.499		443	1002.68	822.054
444	17	240		444	933	729	921.064	778.625		444	1009.12	830.837
445	17	497		445	939	731	923.798	778.229		445	1016.22	852.415
446	17	237		446	944	733	920.513	779.032		446	1016.22	852.415
447	17	69		447	955	737	928.816	775.132		447	1020.22	862.526
448	17	238		448	960	739	928.816	775.132		448	1037.59	887.076
449	17	599		449	966	741	931.977	775.549		449	1059.65	921.393
450	17	320		450	971	743	932.421	772.994		450	1061.31	926.539
451	17	499		451	976	746	941.414	771.239		451	1067.88	929.489
452	17	155		452	986	750	940.947	772.529		452	1077.03	944.282
453	17	150		453	991	752	940.947	772.529		453	1117.52	1001.62
454	17	601		454	1002	757	946.567	772.693		454	1117.52	1001.62
455	17	157		455	1007	759	953.798	768.859		455	1117.52	1001.62
456	17	152		456	1012	762	963.036	768.277		456	939.249	1928.3
457	17	147		457	1021	767	970.408	769.396		457	944.251	1911.27
458	17	349		458	1031	772	980.584	778.087		458	466.474	1254.52
459	17	415		459	1041	777	988.956	779.437		459	466.474	1254.52
460	17	184		460	1046	780	993.525	787.341		460	1544.12	1265.72
461	17	187		461	1050	782	998.454	790.867		461	1389.53	1216
462	17	102		462	1060	788	1003.81	795.465		462	1389.53	1216
463	17	327		463	1064	791	1003.81	795.465		463	1442.39	1314.26
464	18	85		464	1069	793	1015.59	795.428		464	1442.39	1314.26
465	18	88		465	1078	799	1023.68	799.897		465	1470.15	1459.25
466	18	486		466	1082	802	1025.02	803.842		466	1490.8	1434.6
467	18	52		467	1093	809	1022.79	805.226		467	1425.93	1480.09
468	18	556		468	1100	814	1033.38	810.199		468	1409.8	1566.02
469	18	147		469	1108	820	1039.67	815.156		469	1399.11	1542.24
470	18	383		470	1117	826	1113.85	856.657		470	1392.72	1527.64
471	18	336		471	1125	832	1153.61	886.409		471	1384.78	1552.22
472	18	183		472	1133	839	1164.15	909.792		472	1373.79	1592.25
473	18	315		473	1141	845	1173.54	923.37		473	1373.79	1592.25
474	18	216		474	1144	848	1176.21	926.129		474	1371.32	1613.59
475	18	216		475	1152	855	1199.56	947.739		475	1353.98	1653.45
476	18	216		476	1156	858	1213.16	966.527		476	1353.98	1653.45
477	18	185		477	1159	861	1213.16	966.527		477	1345.8	1688.56
478	18	83		478	1163	864	1228.9	986.941		478	1345.8	1688.56
479	18	251		479	1170	871	1224.97	987.438		479	1334.11	1717.25
480	18	218		480	1177	878	1217.35	988.839		480	1315.84	1736.12
481	18	253		481	1183	883	1207.3	984.071		481	1292.06	1772.38
482	18	384		482	1188	888	1218.65	991.107		482	1292.06	1772.38
483	18	924		483	1195	895	1231.5	996.115		483	1295.12	1765.63
484	18	182		484	1201	902	1242.94	1000.13		484	1295.12	1765.63
485	18	216		485	1204	905	1243.66	995.484		485	1276.78	1785.98
486	18	217		486	1211	912	1252.4	997.957		486	1177.64	1946.77
487	18	383		487	1217	919	1250.25	1001.49		487	1158.12	1987.85
488	18	385		488	1220	922	1254.2	1000.65		488	1158.12	1987.85
489	18	183		489	1224	927	1254.06	996.668		489	1139.24	1921.72
490	18	85		490	1229	933	1256.76	993.823		490	1110.05	1922.24
491	18	249		491	1232	936	1256.76	993.823		491	1110.05	1923.69
492	18	619		492	1237	943	1262.54	998.683		492	1106.2	1911.96
493	19	181		493	1243	950	1265.5	1012.16		493	1100.95	1910.15
494	19	483		494	1246	954	1265.5	1012.16		494	1094.27	1932.46
495	19	83		495	1250	959	1269.94	1024.93		495	1082.54	1935.42
496	19	445		496	1254	964	1274.23	1034.92		496	1075.81	1949.02
497	19	315		497	1259	971	1281.9	1037.58		497	1066.89	1952.05
498	19	183		498	1262	977	1285.02	1040.27		498	1050.03	1979.37
499	19	82		499	1266	982	1300.25	1063.77		499	1017.27	2050.04
500	19	58		500	1268	985	1306.1	1073.04		500	1004.48	2062.93
501	19	185		501	1271	989	1307.69	1075.76		501	1000.65	2076.09
502	19	252		502	1273	992	1314.62	1097.11		502	1000.65	2076.09
503	19	218		503	1278	1000	1321.35	1111.51		503	995.997	2073.54
504	19	186		504	1280	1003	1325.48	1114.46		504	995.997	2073.54
505	19	51		505	1283	1008	1329.44	1119.53		505	991.743	2077.94
506	19	185		506	1286	1013	1338.55	1129.24		506	978.963	2083.8
507	19	116		507	1288	1017	1343.73	1141.39		507	950.973	2138.83
508	19	415		508	1291	1020	1348.28	1142.14		508	938.644	2134.57
509	19	387		509	1294	1026	1351.82	1142.46		509	912.158	2140.41
510	19	456		510	1296	1031	1354.02	1154.19		510	902.364	2143.97
511	19	386		511	1298	1034	1355.07	1158.78		511	897.797	2135.94
512	19	222		512	1300	1038	1355.07	1158.78		512	860.914	2131.84
513	19	223		513	1302	1041	1357.7	1169.18		513	824.725	2148.42
514	19	219		514	1305	1046	1357.33	1165.29		514	805.969	2158.55
515	19	159		515	1308	1052	1358	1169.32		515	800.043	2163.98
516	19	187		516	1309	1055	1359.64	1178.47		516	800.043	2163.98
517	19	217		517	1312	1060	1357.28	1180.43		517	780.697	2190.37
518	19	250		518	1314	1065	1357.78	1183.65		518	780.697	2190.37
519	20	225		519	1316	1068	1357.86	1175.65		519	778.446	2198.29
520	20	183		520	1318	1072	1358.7	1181.99		520	778.446	2198.29
521	20	451		521	1320	1077	1356.95	1193.05		521	744.601	2220.93
522	20	147		522	1322	1082	1352	1188.06		522	744.601	2220.93
523	20	87		523	1324	1085	1353.78	1191.18		523	720.69	2248.5
524	20	418		524	1325	1088	1353.78	1191.18		524	712.74	2244.25
525	20	82		525	1328	1093	1352.78	1181.97		525	692.472	2264.91
526	20	280		526	1330	1098	1348.63	1172.8		526	653.43	2255.45
527	20	189		527	1331	1101	1347.81	1167.12		527	628.244	2263.08
528	20	380		528	1332	1105	1347.81	1167.12		528	620.648	2254.5
529	20	482		529	1334	1110	1348.6	1162.4		529	621.464	2235.19
530	20	546		530	1336	1114	1346.59	1158.95		530	619.106	2230.9
531	20	82		531	1337	1118	1345.96	1161.94		531	598.024	2216.34
532	20	586		532	1339	1122	1345.37	1163.89		532	571.122	2203.44
533	20	85		533	1340	1126	1347.44	1167.27		533	570.563	2201.84
534	20	114		534	1342	1130	1354.04	1177.7		534	560.741	2191.77
535	20	184		535	1345	1138	1353.27	1179.8		535	551.424	2185.72
536	20	280		536	1346	1143	1354.39	1185.63		536	551.424	2185.72
537	20	85		537	1347	1146	1358.59	1189.88		537	519.596	2179.31
538	20	49		538	1348	1149	1358.12	1194.22		538	519.596	2179.31
539	20	120		539	1350	1153	1360.56	1194.65		539	496.125	2174.33
540	20	50		540	1351	1158	1364	1217.29		540	496.125	2174.33
541	20	51		541	1353	1163	1367.6	1226.82		541	464.206	2167.27
542	20	50		542	1355	1168	1371.3	1238.75		542	464.206	2167.27
543	20	55		543	1356	1172	1374.67	1261.76		543	438.096	2173.63
544	20	290		544	1357	1175	1373.65	1262.6		544	438.096	2173.63
545	20	127		545	1358	1179	1374.78	1269.77		545	395.31	2166.14
546	21	48		546	1359	1182	1377.09	1278.63		546	395.31	2166.14
547	21	80		547	1360	1186	1378.71	1286.34		547	364.127	2165.69
548	21	81		548	1361	1189	1380	1296.21		548	345.068	2165.82
549	21	181		549	1362	1193	1380.4	1287.77		549	345.068	2165.82
550	21	521		550	1363	1197	1381.97	1298.72		550	335.122	2163.01
551	21	157		551	1363	1200	1383.18	1299.09		551	324.951	2155.13
552	21	248		552	1364	1203	1382.97	1305.39		552	324.951	2155.13
553	21	123		553	1365	1207	1383.61	1309.3		553	320.195	2159.24
554	21	517		554	1366	1211	1384.82	1303.26		554	320.195	2159.24
555	21	48		555	1366	1213	1386.46	1293.92		555	1191.32	1052.11
556	21	52		556	1367	1216	1386.46	1293.92		556	1188.09	1053.78
557	21	51		557	1368	1220	1387.84	1291.68		557	1188.09	1053.78
558	21	345		558	1369	1224	1389.13	1289.47		558	1218.22	1060.01
559	21	113		559	1369	1226	1388.62	1291.53		559	1245.46	1067.96
560	21	517		560	1370	1230	1388.62	1291.53		560	1245.46	1067.96
561	21	116		561	1370	1232	1388.65	1298.65		561	1268.95	1091.26
562	21	549		562	1371	1236	1387.08	1295.37		562	1279.54	1099.67
563	21	79		563	1371	1239	1386.81	1291.94		563	1279.54	1099.67
564	21	114		564	1372	1242	1386.81	1291.94		564	1279.54	1099.67
565	21	122		565	1372	1244	1387.33	1292.54		565	1279.55	1101.78
566	21	191		566	1373	1247	1386.91	1296.1		566	1332.12	1094.2
567	21	116		567	1373	1251	1385.88	1301.51		567	1332.12	1094.2
568	21	417		568	1374	1253	1385.66	1303.01		568	1332.22	1070.99
569	21	85		569	1374	1255	1384.12	1301.97		569	1332.22	1070.99
570	21	182		570	1375	1260	1385.13	1308.91		570	1350.78	1102.1
571	21	83		571	1375	1261	1386.15	1320.08		571	1350.78	1102.1
572	21	382		572	1375	1264	1386.15	1320.08		572	1373.18	1145.47
				573	1376	1268	1387.34	1337.14		573	1407.41	1202.13
				574	1376	1272	1384.03	1348.66		574	1411.62	1221.75
				575	1377	1276	1383.19	1349.15		575	1407.52	1202.31
				576	1377	1279	1382.22	1349.74		576	1399.31	1183.99
				577	1378	1282	1382.22	1349.74		577	1399.67	1168.49
				578	1378	1285	1380.93	1348.47		578	1399.76	1153.79
				579	1378	1288	1377.59	1340.41		579	1402.74	1164.88
				580	1379	1290	1378.4	1341.59		580	1401.92	1163.28
				581	1379	1293	1377.61	1331.03		581	1408.17	1169.05
				582	1379	1297	1375.62	1326.87		582	1403.89	1196.97
				583	1379	1298	1375.34	1328.5		583	1388.18	1203.57
				584	1379	1300	1375.34	1328.5		584	1368.82	1212.19
				585	1380	1302	1376.12	1338.31		585	1384.73	1245.76
				586	1380	1305	1375.57	1343.81		586	1379.31	1269.49
				587	1380	1308	1377.06	1361.58		587	1374.82	1279.77
				588	1380	1310	1378.68	1372.11		588	1374.82	1279.77
				589	1380	1313	1380.53	1375.74		589	1368.37	1222.41
				590	1380	1314	1379.94	1377.97		590	1383.5	1242.48
				591	1381	1316	1380.62	1383.95		591	1383.5	1242.48
				592	1381	1318	1380.62	1378.91		592	1383.5	1242.48
				593	1381	1320	1381.44	1383.19		593	1383.5	1242.48
				594	1381	1321	1383.31	1386.79		594	1423.88	1241.12
				595	1381	1322	1382.39	1378.19		595	1420.59	1240.3
				596	1381	1325	1382.03	1370.21		596	1409.96	1233.33
				597	1381	1326	1382.03	1370.21		597	1336.41	1566.42
				598	1381	1327	1379.97	1367.2		598	1336.41	1566.42
				599	1381	1328	1380.72	1371.77		599	1336.41	1566.42
				600	1381	1331	1380.51	1372.93		600	1333.7	1541.11
				601	1381	1332	1380.53	1379.33		601	1333.7	1541.11
				602	1381	1333	1380.53	1379.33		602	1366.86	1697.5
				603	1381	1335	1381.33	1380.46		603	1371.28	1664.21
				604	1382	1336	1381.54	1391.95		604	1374.31	1642.2
				605	1382	1337	1383.23	1391.21		605	1376.56	1615
				606	1382	1339	1381.84	1404.85		606	1330.53	1755.09
				607	1382	1341	1381.28	1408.45		607	1308.13	1787.08
				608	1382	1342	1383.12	1409.32		608	1286.61	1775.47
				609	1382	1342	1383.12	1409.32		609	1286.57	1790.25
				610	1382	1343	1382.65	1413.07		610	1284.16	1805.96
				611	1382	1345	1382.66	1416.16		611	1273.23	1843.44
				612	1382	1346	1383.02	1419.98		612	1281.07	1866.18
				613	1382	1346	1383.02	1419.98		613	1276.27	1896.56
				614	1382	1347	1382.38	1418.28		614	1276.27	1896.56
				615	1382	1348	1384.25	1414.77		615	1272.62	1911.96
				616	1382	1349	1384.31	1418.95		616	1266	1914.32
				617	1382	1349	1382.58	1416.77		617	1270.31	1928.25
				618	1382	1350	1383.87	1416.58		618	1266.87	1935.67
				619	1382	1351	1381.31	1415.28		619	1264.65	1954.86
				620	1382	1352	1380.56	1415.11		620	1267.87	1991.75
				621	1382	1352	1382.2	1408.13		621	1245.23	1969.26
				622	1382	1353	1382.34	1406.24		622	1246.92	1977.01
				623	1382	1353	1382.44	1403.25		623	1246.92	1977.01
				624	1382	1354	1381.69	1404.27		624	1249.4	1985.5
				625	1382	1354	1381.69	1404.27		625	1249.4	1985.5
				626	1382	1355	1379.98	1410.87		626	1243.73	1992.4
				627	1382	1355	1378.94	1403.91		627	1239.52	2007.84
				628	1382	1355	1381	1401.9		628	1224.64	2025.38
				629	1382	1355	1381.85	1398.94		629	1218.93	2033.7
				630	1382	1356	1382.8	1407.87		630	1203.98	2037.95
				631	1382	1356	1379.34	1416.06		631	1199.79	2031.54
				632	1382	1356	1379.24	1413.6		632	1199.79	2031.54
				633	1382	1356	1377.96	1412.35		633	1198.37	2031.22
				634	1382	1356	1377.37	1415.86		634	1181.92	2031.42
				635	1382	1356	1376.92	1415.75		635	1180.84	2025.64
				636	1382	1356	1375.92	1417.77		636	1153.54	2022.93
				637	1382	1356	1375.05	1423.76		637	1153.54	2022.93
				638	1382	1356	1371.28	1414.49		638	1055.79	2098.04
				639	1382	1356	1371.28	1414.49		639	1046.71	2060.67
				640	1382	1356	1375.72	1409.9		640	1033.2	2049.86
				641	1382	1356	1379.03	1410.26		641	1026.15	2052.82
				642	1382	1356	1379.03	1410.26		642	1017.88	2049.15
				643	1382	1356	1377.78	1406.95		643	1007.1	2041.33
				644	1382	1356	1375.57	1411.48		644	995.421	2046.54
				645	1382	1356	1375.17	1410.88		645	998.555	2054.06
				646	1382	1356	1376	1403.31		646	998.458	2050.57
				647	1382	1356	1377.23	1395.54		647	991.356	2059.21
				648	1382	1356	1381.86	1405.11		648	991.356	2059.21
				649	1382	1356	1381.03	1403.33		649	993.251	2090.76
				650	1382	1356	1379.82	1404.51		650	991.103	2097.39
				651	1382	1356	1378.94	1398.61		651	993.085	2085.99
				652	1382	1356	1378.5	1385.98		652	995.526	2113.68
				653	1382	1356	1378.5	1385.98		653	995.526	2113.68
										654	986.453	2112.94
										655	990.237	2102.42
										656	990.237	2102.42
										657	971.074	2080.75
										658	958.213	2085.44
										659	951.87	2083.84
										660	953.347	2107.09
										661	946.649	2103.11
										662	945.636	2101.47
										663	944.272	2106.26
										664	944.186	2113.33
										665	948.654	2125.81
										666	950.986	2136.5
										667	946.635	2129.1
										668	944.263	2114.66
										669	856.424	2015.15
										670	856.424	2015.15
										671	886.36	2066.65
										672	879.096	2058.67
										673	859.478	2050.36
										674	826.37	2030.71
										675	817.845	2025.45
										676	796.249	2017.81
										677	771.446	2018.53
										678	754.373	2012.9
										679	707.15	1969.46
										680	693.555	1959.74
										681	687.945	1951.06
										682	678.881	1969.25
										683	669.143	1956.01
										684	654.109	1929.93
										685	648.434	1917.66
										686	617.828	1919.16
										687	606.974	1910.21
										688	577.811	1928.6
										689	546.748	1937.89
										690	548.042	1942.9
										691	526.584	1940.27
										692	501.012	1957.19
										693	490.034	1965.47
										694	476.563	1977.82
										695	467.215	1969.71
										696	451.256	1973.66
										697	419.784	1950.82
										698	408.648	1951.7
										699	406.902	1950.68
										700	400.096	1938.96
										701	388.672	1950.55
										702	388.672	1950.55
										703	383.198	1934.04
										704	368.368	1938.34
										705	364.353	1928.12
										706	355.286	1919.98
										707	348.728	1919.14
										708	343.564	1909.1
										709	342.247	1898.91
										710	325.009	1901.64
										711	325.009	1901.64
										712	305.39	1881.75
										713	297.142	1869.66
										714	290.178	1864.74
										715	273.87	1846.76
										716	273.149	1854.71
										717	267.157	1841.94
										718	259.917	1831.55
										719	246.963	1827.43
										720	246.963	1827.43
										721	242.095	1829.98
										722	239.329	1825.1
										723	232.421	1822.93
										724	229.73	1819.48
										725	218.65	1810.13
										726	190.533	1791.69
										727	182.257	1777.08
										728	182.27	1757.9
										729	176.428	1745.81
										730	176.428	1745.81
										731	176.41	1743.36
										732	172.18	1736.98
										733	174.525	1736.32
										734	171.723	1737.64
										735	180.567	1715.13
										736	176.469	1711.23
										737	171.821	1703.82
										738	175.147	1698.14
										739	169.293	1690.8
										740	171.366	1679.92
										741	173.933	1679.95
										742	173.696	1675.61
										743	176.654	1670.96
										744	192.229	1652.69
										745	211.169	1631.88
										746	216.787	1623.71
										747	222.333	1615.29
										748	229.111	1599.8
										749	234.2	1593.26
										750	236.015	1586.17
										751	236.015	1586.17
										752	237.503	1583.95
										753	234.629	1583.32
										754	241.597	1571.95
										755	245.735	1561.12
										756	245.721	1558.22
										757	249.465	1559.05
										758	249.465	1559.05
										759	254.197	1548.25
										760	254.197	1548.25
										761	276.607	1516.73
										762	288.221	1482.23
										763	317.049	1413.34
										764	332.29	1372.34
										765	334.8	1363.23
										766	334.8	1363.23
										767	330.938	1371.99
										768	327.435	1367.46
										769	327.435	1367.46
										770	322.68	1370.05
										771	319.312	1370.76
										772	315.332	1375.96
										773	303.516	1378.53
										774	305.915	1364.87
										775	306.894	1352
										776	306.075	1331.6
										777	312.161	1253.39
										778	314.637	1183.86
										779	323.701	1169.79
										780	323.846	1165.46
										781	328.188	1117.61
										782	329.581	1099.93
										783	341.994	1089.91
										784	364.054	1095.83
										785	359.898	1078.56
										786	364.082	1077.23
										787	366.758	1058.37
										788	358.844	1009.72
										789	356.436	976.218
										790	336.266	879.099
										791	311.122	837.1
										792	305.879	797.868
										793	305.879	797.868
										794	318.347	772.383
										795	314.146	742.72
										796	314.146	742.72
										797	319.308	720.795
										798	358.138	706.563
										799	366.933	699.157
										800	369.517	698.799
										801	374.311	675.468
										802	380.742	671.461
										803	401.632	647.245
										804	401.632	647.245
										805	406.06	640.199
										806	405.253	636.545
										807	407.564	645.276
										808	428.82	650.906
										809	444.64	646.712
										810	445.675	649.697
										811	445.675	649.697
										812	458.493	643.946
										813	508.519	638.325
										814	565.051	630.436
										815	584.439	635.334
										816	584.439	635.334
										817	662.945	640.166
										818	685.128	655.099
										819	774.728	685.26
										820	774.728	685.26
										821	818.505	699.452
										822	849.857	705.509
										823	868.685	737.508
										824	889.342	736.331
										825	855.578	756.4
										826	858.947	766.862
										827	894.593	765.769
										828	937.735	773.902
										829	992.355	819.402
										830	1014.85	840.693
										831	1083.02	850.023
										832	1083.02	850.023
										833	1093.2	900.917
										834	1093.2	900.917
										835	1118.31	905.56
										836	1123.44	905.78
										837	1140.09	907.348
										838	1143.04	906.514
										839	1149.46	896.795
										840	1152.51	913.16
										841	1158.95	907.169
										842	1153.4	911.895
										843	1145.57	939.588
										844	1174.73	905.866
										845	1182.47	900.984
										846	1172.96	905.025
										847	1172.96	905.025
										848	1156.78	926.779
										849	1123.82	957.82
										850	1118.27	976.135
										851	1100.27	1013.85
										852	1064	1057.85
										853	1064	1057.85
										854	1040.21	1074.83
										855	1042.82	1074.05
										856	1043.43	1078.15
										857	1043.86	1081.54
										858	1047.37	1079.92
										859	1056.41	1072.01
										860	1034.44	1072.42
										861	1045.56	1078.44
										862	1044.02	1079.94
										863	1040.63	1080.3
										864	1012.18	1108.59
										865	1028.89	1130.8
										866	1056.02	1161.62
										867	1079.14	1186.16
										868	1083.24	1181.38
										869	1095.14	1194.07
										870	1105.81	1203.43
										871	1121.77	1222.47
										872	1121.03	1223.74
										873	1137.1	1241.49
										874	1151.76	1253.3
										875	1171.57	1280.86
										876	1180.91	1299.64
										877	1188.01	1306.32
										878	1201.14	1390.13
										879	1233.6	1501.93
										880	1231.28	1329.47
										881	1332.44	1552.98
										882	1293.35	1463.78
										883	1293.35	1463.78
										884	1330.92	1503.67
										885	1313.29	1491
										886	1308.47	1499.09
										887	1325.77	1568.57
										888	1337.71	1594.29
										889	1337.71	1594.29
										890	1337.71	1594.29
										891	1355.8	1716.88
										892	1279.94	1575.38
										893	1293.86	1593.09
										894	1316.59	1660.65
										895	1330.3	1696.63
										896	1348.67	1599.27
										897	1129.66	886.699
										898	1122.34	954.429
										899	1122.34	954.429
										900	1122.34	954.429
										901	1045.98	1062.9
										902	1045.98	1062.9
										903	1050.98	1038.7
										904	1103.89	1050.93
										905	1123.48	1017.98
										906	1114.99	1038.38
										907	1127.24	1056.44
										908	1132.33	1084.05
										909	1109.27	1105.08
										910	1109.27	1105.08
										911	1103.95	1106.42
										912	1099.65	1114.97
										913	1068.06	1132.19
										914	1062.37	1135.92
										915	1063.46	1142.42
										916	1062.98	1141.65
										917	1070.97	1143.15
										918	1081.09	1149.4
										919	1100.39	1165.82
										920	1091.12	1164.84
										921	1107.08	1188.26
										922	1109.52	1204.8
										923	1111.89	1214.08
										924	1103.21	1214.2
										925	1166.04	1231.24
										926	1133.68	1247.65
										927	1223.84	1348.72
										928	1196.79	1347.05
										929	1199.49	1350.59
										930	1220.42	1374.21
										931	1282.46	1494.48
										932	1324.2	1555.76
										933	1276.51	1513.09
										934	1276.51	1513.09
										935	1262.27	1673.41
										936	1248.05	1730.51
										937	1238.33	1819.41
										938	1304.89	1579.28
										939	1304.89	1579.28
										940	1304.89	1579.28
										941	641.127	1511.93
										942	641.127	1511.93
										943	1087.74	1313.03
										944	1075.48	1324.43
										945	1064.05	1333.84
										946	1051.92	1344.03
										947	1040.21	1352.95
										948	426.054	1875.4
										949	427.067	1871.55
										950	424.103	1861.3
										951	418.931	1867.6
										952	415.14	1874.31
										953	407.673	1875.47
										954	374.917	1864.85
										955	366.198	1869.61
										956	359.088	1869.47
										957	346.65	1853.09
										958	340.9	1849.89
										959	340.9	1849.89
										960	335.35	1846.29
										961	331.428	1837.61
										962	323.413	1827.65
										963	319.055	1827.05
										964	301.664	1817.33
										965	300.145	1820.54
										966	301.623	1828.24
										967	303.404	1829.26
										968	299.683	1822.05
										969	300.413	1817
										970	270.03	1789.17
										971	240.605	1767.8
										972	235.808	1763.73
										973	226.703	1738.83
										974	220.512	1736.92
										975	208.492	1718.97
										976	204.054	1719.71
										977	182.831	1705.62
										978	183.812	1708.79
										979	184.841	1707.18
										980	185.498	1704.49
										981	176.435	1709.84
										982	176.435	1709.84
										983	153.776	1700.56
										984	140.372	1681.15
										985	143.129	1677.52
										986	147.786	1667.21
										987	156.078	1657.48
										988	158.654	1652.36
										989	167.438	1643.04
										990	173.037	1644.5
										991	176.565	1645.3
										992	183.22	1642.12
										993	191.342	1637.32
										994	192.049	1639.34
										995	194.124	1639.42
										996	198.561	1632.23
										997	261.078	1635.91
										998	303.77	1628.54
										999	314.999	1627.44
										1000	297.888	1608.76
										1001	315.32	1583.96
										1002	315.349	1569.59
										1003	317.46	1545.74
										1004	316.236	1532.81
										1005	252.667	1513.88
										1006	196.829	1519.91
										1007	198.279	1518.47
										1008	203.605	1526.93
										1009	204.746	1531.89
										1010	208.331	1527.51
										1011	208.001	1535.25
										1012	208.001	1535.25
										1013	211.591	1530.31
										1014	213.189	1521.15
										1015	220.122	1527.44
										1016	233.003	1536.43
										1017	249.57	1538.08
										1018	256.446	1541.35
										1019	255.494	1540.97
										1020	257.453	1540.69
										1021	262.123	1522.36
										1022	261.731	1507.74
										1023	265.862	1500.89
										1024	267.522	1494.19
										1025	262.513	1491.85
										1026	264.627	1477.79
										1027	265.988	1466.23
										1028	275.513	1343.55
										1029	283.629	1305.93
										1030	283.629	1305.93
										1031	284.965	1283.4
										1032	286.818	1275.85
										1033	287.874	1261.07
										1034	289.148	1196.24
										1035	283.387	1147.19
										1036	289.387	1082.08
										1037	288.488	1065.55
										1038	276.57	995.272
										1039	287.807	1002.49
										1040	285.894	986.966
										1041	280.303	973.058
										1042	278.284	959.129
										1043	278.284	959.129
										1044	269.37	943.884
										1045	262.483	910.488
										1046	264.69	882.592
										1047	267.659	885.439
										1048	271.365	857.205
										1049	267.956	844.726
										1050	272.004	842.592
										1051	273.704	843.853
										1052	273.922	831.824
										1053	282.126	822.055
										1054	288.281	811.395
										1055	303.947	783.033
										1056	306.618	763.982
										1057	307.074	741.732
										1058	317.95	737.686
										1059	317.95	737.686
										1060	324.566	722.503
										1061	386.194	659.809
										1062	409.402	636.153
										1063	417.352	638.357
										1064	417.352	638.357
										1065	509.402	635.4
										1066	508.495	648.028
										1067	508.495	648.028
										1068	491.991	668.619
										1069	479.093	667.862
										1070	446.935	675.826
										1071	453.392	665.908
										1072	453.392	665.908
										1073	467.557	671.51
										1074	460.444	676.295
										1075	460.444	676.295
										1076	473.135	662.488
										1077	501.492	680.02
										1078	501.492	680.02
										1079	650.734	659.072
										1080	650.734	659.072
										1081	650.734	659.072
										1082	735.301	710.007
										1083	1000.35	878.311
										1084	1086.71	925.104
										1085	1074.31	911.997
										1086	1079.78	887.084
										1087	1080.82	882.64
										1088	1087.46	861.825
										1089	1065.56	852.309
										1090	1060.39	838.042
										1091	1074.37	853.6
										1092	1071.87	880.237
										1093	1072.55	885.227
										1094	1071.31	892.309
										1095	1076.27	886.623
										1096	1085	893.803
										1097	1090.08	892.433
										1098	1098.09	891.045
										1099	1102.03	889.41
										1100	1110.87	876.354
										1101	1125.29	878.723
										1102	1125.29	878.723
										1103	1122.59	888.166
										1104	1122.59	888.166
										1105	1138.11	894.036
										1106	1150.06	896.807
										1107	1021.64	1919.97
										1108	596.594	1279.84
										1109	596.594	1279.84
										1110	596.594	1279.84
										1111	1251.66	1430.48
										1112	1251.66	1430.48
										1113	1253.72	1448.63
										1114	1253.72	1448.63
										1115	1318.31	1734.02
										1116	1318.31	1734.02
										1117	1353.64	1749.08
										1118	1353.64	1749.08
										1119	1248.29	2043.41
										1120	1248.29	2043.41
										1121	1254.77	1921.36
										1122	1272.52	1915.28
										1123	1274.63	1923.24
										1124	1276.77	1912.69
										1125	1289.67	1919.72
										1126	1293.43	1905.8
										1127	1302.44	1906.11
										1128	1275.21	1895.54
										1129	1275.21	1895.54
										1130	1261.57	1908.33
										1131	1261.57	1908.33
										1132	1242.79	2010.5
										1133	1202.38	2005.9
										1134	1191.28	1997.27
										1135	1191.28	1997.27
										1136	1181.46	1993.63
										1137	1180	2004.53
										1138	1130.77	1943.75
										1139	1133.32	1980.05
										1140	1130.85	1990.49
										1141	1130.14	1995.69
										1142	1130.14	1995.69
										1143	1127.15	2005.35
										1144	1112.99	2019.2
										1145	1114.87	2050.67
										1146	1122.17	2058.53
										1147	1122.17	2058.53
										1148	1122.17	2058.53
										1149	1120.16	2058.13
										1150	1084.72	2067.68
										1151	1074.52	2075.95
										1152	1072.41	2076.96
										1153	1072.41	2076.96
										1154	1071.34	2072.28
										1155	1071.34	2072.28
										1156	1060.87	2060.26
										1157	1059.51	2046.59
										1158	1040.54	2035.31
										1159	1030.14	2037.46
										1160	1011.43	2037.95
										1161	1005.9	2035.7
										1162	998.007	2026.48
										1163	987.6	2023.38
										1164	987.6	2023.38
										1165	985.438	2025.23
										1166	969.768	2009.66
										1167	969.01	2009.49
										1168	947.935	2008.04
										1169	934.576	1992.77
										1170	924.803	1980.98
										1171	907.749	1966.18
										1172	894.005	1960.3
										1173	882.337	1957.27
										1174	872.21	1971.45
										1175	856.911	1979.22
										1176	847.29	2001.69
										1177	834.1	2017.69
										1178	834.1	2017.69
										1179	803.649	1997.86
										1180	782.161	1975.95
										1181	775.274	1973.73
										1182	724.081	1948
										1183	705.974	1949.94
										1184	645.81	1918.48
										1185	649.273	1925.5
										1186	640.746	1936.55
										1187	633.844	1938.89
										1188	630.176	1939.76
										1189	607.262	1936.94
										1190	585.55	1935.81
										1191	585.55	1935.81
										1192	560.737	1927.42
										1193	532.646	1921.67
										1194	512.106	1918.01
										1195	468.202	1921.66
										1196	440.596	1912.69
										1197	1273.62	1160.9
										1198	1278.49	1196.43
										1199	1278.49	1196.43
										1200	1296.9	1174.77
										1201	1296.9	1174.77
										1202	1318.83	1256.61
										1203	1318.83	1256.61
										1204	1223.89	1368.73
										1205	1223.89	1368.73
										1206	1231.49	1344.63
										1207	1220.4	1343.32
										1208	1066.28	1540.02
										1209	1016.65	1630.85
										1210	1001.3	1665.24
										1211	985.652	1705.17
										1212	953.481	1757.84
										1213	946.389	1795.04
										1214	946.73	1816.33
										1215	1065.91	1834.81
										1216	1123.97	1798.17
										1217	1123.97	1798.17
										1218	1061.89	1819.21
										1219	1061.89	1819.21
										1220	1037.65	1829.71
										1221	968.06	1874.85
										1222	971.087	1866.14
										1223	910.339	2017.49
										1224	920.398	2015.72
										1225	920.398	2015.72
										1226	768.455	2440.4
										1227	912.977	1986.99
										1228	872.654	2141.7
										1229	913.208	2190.44
										1230	438.143	1328.59
										1231	1064.11	1699.94
										1232	849.851	2085.11
										1233	849.851	2085.11
										1234	923.328	2220.71
										1235	923.328	2220.71
										1236	923.328	2220.71
										1237	796.048	2181.92
										1238	786.116	2412.33
										1239	767.738	2448.09
										1240	757.157	2508.34
										1241	757.157	2508.34
										1242	755.854	2498.14
										1243	792.107	2470.82
										1244	792.107	2470.82
										1245	792.107	2470.82
										1246	797.845	2565.88
										1247	796.012	2538.25
										1248	914.584	2388.66
										1249	914.584	2388.66
										1250	943.408	2342.33
										1251	943.408	2342.33
										1252	890.92	2572.18
										1253	890.92	2572.18
										1254	890.92	2572.18
										1255	889.448	2585.78
										1256	890.586	2543.78
										1257	888.12	2549.04
										1258	888.12	2549.04
										1259	891.239	2566.98
										1260	892.108	2541.66
										1261	886.337	2504.19
										1262	874.047	2490.72
										1263	874.054	2497.9
										1264	874.054	2497.9
										1265	862.388	2443.3
										1266	838.079	2267.6
										1267	841.416	2232.29
										1268	854.424	2230.73
										1269	871.752	2335.74
										1270	879.848	2353.1
										1271	886.82	2367.98
										1272	885.986	2389.4
										1273	885.986	2389.4
										1274	885.986	2389.4
										1275	892.152	2440.52
										1276	833.535	2273.01
										1277	752.045	2092.44
										1278	752.045	2092.44
										1279	677.53	1941.68
										1280	654.045	1947.11
										1281	659.37	1921.29
										1282	649.766	1906.58
										1283	652.862	1887.94
										1284	661.453	1907.53
										1285	667.355	1905.4
										1286	657.197	1874.52
										1287	666.524	1888.08
										1288	661.249	1869.78
										1289	595.577	1794.67
										1290	553.672	1730.2
										1291	524.755	1677.05
										1292	524.755	1677.05
										1293	522.031	1647.52
										1294	519.543	1643.99
										1295	506.116	1643.16
										1296	506.116	1643.16
										1297	501.487	1644.1
										1298	504.007	1657.55
										1299	503.988	1671.35
										1300	491.562	1615.9
										1301	443.138	1430.68
										1302	443.138	1430.68
										1303	434.52	1344.27
										1304	423.908	1368.66
										1305	397.998	1356.35
										1306	397.29	1390.76
										1307	396.382	1388.67
										1308	390.869	1371.49
										1309	388.658	1365.65
										1310	388.658	1365.65
										1311	397.601	1361.75
										1312	402.246	1318.78
										1313	408.318	1331.03
										1314	408.318	1331.03
										1315	411.024	1316.66
										1316	411.024	1316.66
										1317	427.13	1235.98
										1318	440.383	1195.19
										1319	467.809	1089.39
										1320	466.863	1102.12
										1321	469.3	1022.72
										1322	473.653	1015.86
										1323	463.314	1060.4
										1324	466.002	1056.39
										1325	469.226	998.415
										1326	463.606	924.514
										1327	465.144	865.005
										1328	468.951	836.936
										1329	468.951	836.936
										1330	473.859	776.523
										1331	473.859	776.523
										1332	469.738	757.366
										1333	476.545	678.638
										1334	489.904	669.685
										1335	502.551	639.141
										1336	502.551	639.141
										1337	507.058	624.619
										1338	485.983	652.033
										1339	455.948	689.068
										1340	460.66	667.067
										1341	439.4	694.935
										1342	431.97	675.483
										1343	412.422	703.694
										1344	313.453	1125.84
										1345	282.881	1138.83
										1346	274.112	1103.6
										1347	263.928	1094.79
										1348	254.152	1078.88
										1349	238.733	1009.33
										1350	219.933	982.524
										1351	193.733	1004.98
										1352	194.868	974.507
										1353	178.034	984.193
										1354	163.406	962.763
										1355	130.743	1015.47
										1356	100.784	1050.78
										1357	79.3866	1057.95
										1358	79.3866	1057.95
										1359	64.2561	1075.22
										1360	35.2086	1112.03
										1361	17.835	1110.73
										1362	-8.62701	1154.25
										1363	-36.1898	1221.1
										1364	-22.2149	1187.58
										1365	-3.66923	1136.03
										1366	-0.128086	1124.71
										1367	-5.19734	1138.11
										1368	-16.3063	1121.21
										1369	-33.7835	1131.47
										1370	-46.28	1139.96
										1371	-57.3472	1144.23
										1372	-65.9948	1112.1
										1373	-73.2334	1118.06
										1374	-81.7333	1127.06
										1375	-98.2903	1127.71
										1376	-110.939	1137.06
										1377	-107.084	1125.45
										1378	-101.518	1098.08
										1379	-101.331	1098.61
										1380	-96.5437	1066.64
										1381	-117.782	962.24
										1382	-136.723	936.351
										1383	-142.755	863.724
										1384	-143.047	846.971
										1385	-149.748	828.189
										1386	-174.277	791.326
										1387	-185.547	785.536
										1388	-198.261	795.195
										1389	-187.423	785.098
										1390	-176.469	794.078
										1391	-184.614	795.225
										1392	-175.134	782.559
										1393	-172.06	794.822
										1394	-162.807	797.411
										1395	-155.678	923.155
										1396	-171.018	815.161
										1397	-191.594	816.386
										1398	-191.594	816.386
										1399	-197.095	792.097
										1400	-197.095	792.097
										1401	-213.473	727.888
										1402	-221.096	749.193
										1403	-216.104	756.418
										1404	-206.827	762.456
										1405	-204.196	764.056
										1406	-201.645	775.732
										1407	-180.945	778.304
										1408	-176.105	778.268
										1409	-175.922	776.489
										1410	-111.376	774.282
										1411	0.490702	732.662
										1412	11.992	725.058
										1413	17.3613	722.444
										1414	17.3613	722.444
										1415	17.3613	722.444
										1416	28.9813	707.436
										1417	30.0802	705.068
										1418	39.74	694.652
										1419	67.4959	662.751
										1420	74.4842	652.806
										1421	84.5019	636.533
										1422	95.0999	612.924
										1423	95.0999	612.924
										1424	95.0999	612.924
										1425	82.6322	619.832
										1426	86.8636	603.242
										1427	89.6155	575.835
										1428	89.6155	575.835
										1429	91.6744	563.381
										1430	94.6144	562.067
										1431	140.278	503.486
										1432	146.386	501.385
										1433	150.449	509.212
										1434	144.78	516.131
										1435	144.488	525.506
										1436	152.317	527.491
										1437	140.335	572.373
										1438	131.058	599.6
										1439	128.546	608.615
										1440	125.297	623.466
										1441	120.951	639.961
										1442	120.951	639.961
										1443	112.93	640.016
										1444	89.2906	645.083
										1445	492.946	1231.53
										1446	501.99	1200.77
										1447	473.606	1146.95
										1448	448.372	1159.88
										1449	448.372	1159.88
										1450	422.442	1142.16
										1451	445.897	1131.03
										1452	437.454	1116.2
										1453	437.454	1116.2
										1454	431.019	1283.91
										1455	513.105	1341.37
										1456	523.586	1347.11
										1457	530.549	1355.58
										1458	530.549	1355.58
										1459	538.533	1354.86
										1460	570.087	1357.06
										1461	597.836	1376.17
										1462	637.018	1378.71
										1463	649.074	1388.15
										1464	649.074	1388.15
										1465	656.9	1388.98
										1466	669.276	1391.79
										1467	668.868	1405.95
										1468	685.465	1411.96
										1469	709.422	1419.36
										1470	711.058	1423.02
										1471	723.811	1427.75
										1472	732.382	1419.8
										1473	754.856	1408.72
										1474	766.318	1419.23
										1475	772.988	1412.73
										1476	972.381	1397.54
										1477	1024.43	1420.56
										1478	1024.43	1420.56
										1479	1024.43	1420.56
										1480	1072.95	1412.92
										1481	1239.96	1316.39
										1482	1224.82	1309.73
										1483	1224.82	1309.73
										1484	1228.74	1317.92
										1485	1212.46	1309.12
										1486	1216.42	1305.41
										1487	1216.42	1305.41
										1488	1221.73	1305.83
										1489	1231.29	1321.17
										1490	1257.23	1265.3
										1491	1268.13	1234.54
										1492	1273.62	1219.89
										1493	1273.62	1219.89
										1494	1273.62	1219.89
										1495	1278.48	1199.56
										1496	1280.46	1178.35
										1497	922.737	1475.59
										1498	991.168	1447.78
										1499	991.168	1447.78
										1500	1316.02	1587.14
										1501	1092.96	1406.67
										1502	1051.92	1434.08
										1503	1051.92	1434.08
										1504	911.868	1559.18
										1505	911.868	1559.18
										1506	1163.03	2175.97
										1507	1050.19	1968.33
										1508	916.116	2059.17
										1509	916.116	2059.17
										1510	877.074	1843.85
										1511	852.162	1833.81
										1512	808.246	1964.16
										1513	775.586	2022.98
										1514	775.586	2022.98
										1515	794.951	1992.39
										1516	791.722	2004.31
										1517	779.719	1970.96
										1518	784.756	1977.02
										1519	793.716	1933.41
										1520	793.716	1933.41
										1521	793.716	1933.41
										1522	793.716	1933.41
										1523	786.111	1955.35
										1524	820.027	2348.83
										1525	820.027	2348.83
										1526	821.892	2226.98
										1527	813.346	2218.47
										1528	803.533	2180.54
										1529	781.127	2082.38
										1530	781.127	2082.38
										1531	781.148	2053.21
										1532	769.857	2038.75
										1533	769.628	2013.58
										1534	769.628	2013.58
										1535	709.367	1928.68
										1536	702.006	1890.3
										1537	662.09	1669.1
										1538	586.424	1485.88
										1539	586.424	1485.88
										1540	607.119	1527.91
										1541	605.335	1514.77
										1542	607.937	1493.6
										1543	555.913	1394.92
										1544	538.369	1328.85
										1545	522.502	1279.86
										1546	523.366	1275.8
										1547	522.865	1294.75
										1548	524.242	1299.59
										1549	512.603	1320.31
										1550	499.987	1317.52
										1551	506.873	1315.8
										1552	517.048	1348.11
										1553	517.048	1348.11
										1554	524.712	1367.2
										1555	512.189	1373.87
										1556	482.16	1256.75
										1557	394.773	831.676
										1558	370.35	782.554
										1559	346.035	731.245
										1560	346.035	731.245
										1561	346.035	731.245
										1562	346.035	731.245
										1563	337.273	687.173
										1564	337.739	713.229
										1565	331.177	817.518
										1566	332.992	853.337
										1567	332.992	853.337
										1568	339.359	2055.09
										1569	339.359	2055.09
										1570	339.359	2055.09
										1571	331.655	1878.68
										1572	310.571	1695.64
										1573	272.411	1147.54
										1574	276.975	1021.75
										1575	276.975	1021.75
										1576	283.738	988.168
										1577	286.136	969.374
										1578	300.812	922.109
										1579	299.601	922.827
										1580	305.731	900.805
										1581	336.281	820.653
										1582	339.288	808.978
										1583	344.988	794.572
										1584	350.731	783.997
										1585	372.855	706.171
										1586	374	698.091
										1587	458.566	528.647
										1588	476.24	478.265
										1589	474.634	464.403
										1590	410.432	595.899
										1591	409.9	594.516
										1592	421.085	575.441
										1593	396.037	614.989
										1594	1218.83	1532.8
										1595	1218.83	1532.8
										1596	1242.56	1411.53
										1597	1302.91	1080.78
										1598	1333.84	1059.03
										1599	1345.57	1038.09
										1600	1339.15	1042.18
										1601	1339.47	1050.21
										1602	1336.86	1036.44
										1603	1316.94	1060.1
										1604	1324.25	1185.25
										1605	1324.25	1185.25
										1606	1322.39	1177.34
										1607	1322.39	1177.34
										1608	1318.19	1185.7
										1609	1308.07	1229.53
										1610	1305.57	1212.82
										1611	1307.25	1220.39
										1612	1096.05	2141.19
										1613	1096.05	2141.19
										1614	1241.86	1348.4
										1615	1221.94	1361.52
										1616	1222.76	1340.82
										1617	1186.47	1375.92
										1618	1188.66	1370.01
										1619	1008.78	1570.96
										1620	1041.85	1805.36
										1621	1041.85	1805.36
										1622	1038.41	2584.1
										1623	1043.73	1567.1
										1624	990.163	1668.66
										1625	933.044	1743.22
										1626	881.732	1807.9
										1627	1148.59	1485.92
										1628	1095.33	1517
										1629	1057.57	1575.78
										1630	1148.63	1469.62
										1631	304.548	948.653
										1632	304.548	948.653
										1633	1018.81	1348.81
										1634	1007.28	1366.03
										1635	985.451	1359.2
										1636	964.276	1352.68
										1637	973.654	1363.19
										1638	32.491	1023.64
										1639	29.0139	1020.33
										1640	16.9401	995.912
										1641	-12.016	1045.77
										1642	146.135	881.865
										1643	147.738	905.028
										1644	165.488	902.441
										1645	194.879	844.38
										1646	196.789	849.167
										1647	192.278	898.68
										1648	190.142	890.278
										1649	211.513	884.608
										1650	211.513	884.608
										1651	168.519	940.719
										1652	124.055	1018.36
										1653	105.431	1032.96
										1654	78.004	1139.09
										1655	63.4124	1175.28
										1656	73.8206	1143.97
										1657	89.7858	1134.58
										1658	95.3787	1100.2
										1659	96.8728	1096.66
										1660	117.071	1068.17
										1661	148.73	1024.07
										1662	123.381	1046.16
										1663	116.903	1038.62
										1664	117.531	1012.51
										1665	113.284	983.918
										1666	110.138	968.722
										1667	65.3542	1034.59
										1668	52.2251	997.91
										1669	38.0291	1006.09
										1670	15.3431	1001.98
										1671	6.57041	1007.41
										1672	-5.72748	1024.32
										1673	-17.7545	1002.14
										1674	-15.5272	1000.68
										1675	-15.6046	987.699
										1676	-14.4373	979.327
										1677	-6.75878	953.696
										1678	-4.42961	950.821
										1679	-13.1821	966.87
										1680	-8.71353	936.363
										1681	-6.47691	905.877
										1682	-46.1771	811.772
										1683	-63.5343	755.942
										1684	-72.3373	755.972
										1685	-68.7676	735.262
										1686	-68.7676	735.262
										1687	-75.2339	705.747
										1688	-78.1571	671.393
										1689	-74.6974	660.868
										1690	-86.5344	656.821
										1691	-139.835	672.65
										1692	-148.97	683.948
										1693	-148.97	683.948
										1694	-155.526	687.847
										1695	-149.467	688.288
										1696	-135.281	675.964
										1697	-135.168	679.871
										1698	-130.807	690.168
										1699	-124.453	689.804
										1700	-119.669	696.724
										1701	-98.8583	703.319
										1702	-101.798	722.381
										1703	-134.703	785.648
										1704	-111.83	821.538
										1705	-83.7442	830.973
										1706	-60.015	811.083
										1707	-43.3762	804.473
										1708	-25.1383	809.797
										1709	-31.2753	817.065
										1710	-22.0187	802.929
										1711	-20.1517	781.519
										1712	-24.7656	804.682
										1713	-13.9578	791.605
										1714	-10.0765	783.996
										1715	4.94639	756.498
										1716	13.9293	740.847
										1717	23.8094	728.687
										1718	16.8388	734.143
										1719	20.4164	726.16
										1720	27.1061	714.955
										1721	34.9425	715.842
										1722	30.3308	721.975
										1723	21.3477	737.472
										1724	22.0497	747.286
										1725	27.1501	732.296
										1726	31.6542	727.183
										1727	49.6319	738.301
										1728	52.5663	721.186
										1729	51.6788	728.853
										1730	73.1711	718.673
										1731	98.3875	726.258
										1732	108.556	749.856
										1733	129.029	782.924
										1734	139.274	780.222
										1735	145.113	770.489
										1736	166.905	784.06
										1737	187.942	817.601
										1738	210.913	835.703
										1739	254.571	911.182
										1740	271.632	936.837
										1741	281.639	960.759
										1742	295.624	996.721
										1743	312.679	1015.71
										1744	319.928	1049.68
										1745	344.15	1057.32
										1746	357.38	1056.9
										1747	378.192	1077.19
										1748	382.748	1064.99
										1749	406.386	1069.9
										1750	435.882	1074.9
										1751	466.891	1091.13
										1752	546.399	1160.65
										1753	617.536	1052.22
										1754	634.401	1043.64
										1755	629.435	1051.8
										1756	629.889	1053.38
										1757	618.123	993.525
										1758	614.961	1016.84
										1759	609.63	989.172
										1760	599.549	894.501
										1761	602.459	941.872
										1762	602.459	941.872
										1763	594.975	907.863
										1764	594.436	893.612
										1765	590.359	877.08
										1766	589.068	870.42
										1767	606.435	935.84
										1768	631.596	983.856
										1769	645.184	1030.53
										1770	645.184	1030.53
										1771	656.088	1077.86
										1772	656.088	1077.86
										1773	926.751	1530.07
										1774	926.751	1530.07
										1775	948.9	1506.67
										1776	924.287	1369.62
										1777	927.32	1348.94
										1778	987.185	1335.99
										1779	1036.85	1278.53
										1780	1068.94	1266.37
										1781	1164.29	1185.58
										1782	1193.86	1156.88
										1783	1227.9	1100.52
										1784	1310.45	1095.08
										1785	1307.22	1072.37
										1786	1301.52	992.716
										1787	1321.59	939.081
										1788	1317.55	975.095
										1789	1307.28	1038.55
										1790	1303.72	1046.2
										1791	1299.42	1099.63
										1792	1289.72	1143.68
										1793	1294.82	1199.96
										1794	1283.98	1237.29
										1795	1273.63	1312.09
										1796	1277.5	1333.48
										1797	541.384	1949.12
										1798	541.384	1949.12
										1799	547.416	1946.07
										1800	539.996	1947.62
										1801	535.915	1946.95
										1802	535.915	1946.95
										1803	531.441	1948.54
										1804	531.312	1940.68
										1805	519.462	1934.76
										1806	512.79	1931.18
										1807	511.864	1916.08
										1808	506.289	1908.09
										1809	494.8	1903.87
										1810	496.571	1896.85
										1811	496.571	1896.85
										1812	496.198	1890.55
										1813	467.277	1874.51
										1814	416.53	1877.29
										1815	408.857	1877.28
										1816	391.503	1875.6
										1817	392.419	1871.04
										1818	392.419	1871.04
										1819	395.222	1868.15
										1820	382.804	1866.9
										1821	366.395	1864.91
										1822	362.536	1860.66
										1823	317.842	1863.93
										1824	310.239	1871.95
										1825	299.971	1870.74
										1826	281.825	1879.42
										1827	281.825	1879.42
										1828	260.369	1882.62
										1829	252.934	1885.01
										1830	246.54	1886.88
										1831	246.216	1884.8
										1832	246.655	1879.17
										1833	239.241	1874.86
										1834	225.692	1876.4
										1835	220.813	1875.85
										1836	210.304	1869.29
										1837	207.197	1845.79
										1838	201.331	1815.06
										1839	205.323	1783.53
										1840	201.874	1778.89
										1841	181.107	1771.4
										1842	177.265	1772.09
										1843	165.852	1763.07
										1844	163.357	1755.72
										1845	161.266	1738.55
										1846	161.266	1738.55
										1847	152.641	1735.2
										1848	145.687	1725.34
										1849	139.175	1702.87
										1850	133.831	1692.69
										1851	130.046	1668.64
										1852	133.023	1660.29
										1853	131.448	1654.43
										1854	135.793	1624.44
										1855	141.188	1536.65
										1856	130.714	1498.46
										1857	105.256	1527.58
										1858	97.985	1531.71
										1859	103.436	1516.22
										1860	103.934	1499.05
										1861	103.934	1499.05
										1862	99.6183	1480.09
										1863	98.4073	1465.89
										1864	110.553	1423.13
										1865	103.081	1396.04
										1866	104.847	1393.24
										1867	104.512	1373.74
										1868	105.16	1359.4
										1869	105.966	1348.42
										1870	108.952	1346.67
										1871	115.145	1338.9
										1872	116.584	1336.17
										1873	112.067	1332.17
										1874	112.067	1332.17
										1875	112.406	1319.59
										1876	111.585	1313.19
										1877	98.3658	1301.17
										1878	91.6433	1267.22
										1879	76.9998	1231.46
										1880	88.8148	1215.24
										1881	88.8148	1215.24
										1882	133.555	1158.55
										1883	164.064	1125.47
										1884	161.835	1127.85
										1885	166.745	1117.82
										1886	181.627	1093.33
										1887	186.834	1075.45
										1888	190.291	1071.98
										1889	197.444	1053.85
										1890	194.876	1059.52
										1891	193.454	1056.66
										1892	195.002	1051.58
										1893	199.926	1041.79
										1894	200.298	1033.93
										1895	206.555	1016.66
										1896	210.961	1013.4
										1897	249.26	967.27
										1898	283.578	939.631
										1899	286.227	936.62
										1900	285.938	933.377
										1901	289.454	939.014
										1902	306.476	927.681
										1903	306.516	928.871
										1904	353.429	886.108
										1905	386.161	871.364
										1906	386.161	871.364
										1907	386.161	871.364
										1908	386.649	862.461
										1909	435.615	793.657
										1910	440.44	795.774
										1911	441.534	791.725
										1912	441.534	791.725
										1913	441.247	791.567
										1914	446.464	793.971
										1915	449.647	784.045
										1916	457.317	778.341
										1917	460.073	783.42
										1918	474.816	769.692
										1919	497.862	756.218
										1920	534.239	717.596
										1921	547.766	695.539
										1922	574.363	696.984
										1923	574.363	696.984
										1924	608.583	708.758
										1925	641.21	716.065
										1926	651.034	719.677
										1927	651.034	719.677
										1928	651.034	719.677
										1929	658.856	713.964
										1930	669.222	710.693
										1931	680.798	714.43
										1932	738.805	712.098
										1933	758.61	726.34
										1934	795.832	747.449
										1935	807.48	747.404
										1936	819.135	754.051
										1937	831.917	769.224
										1938	834.358	763.084
										1939	838.939	757.375
										1940	838.173	757.037
										1941	845.466	752.378
										1942	852.49	753.614
										1943	857.749	749.141
										1944	890.433	753.779
										1945	890.433	753.779
										1946	940.44	790.043
										1947	940.44	790.043
										1948	977.256	812.617
										1949	967.032	816.72
										1950	967.032	816.72
										1951	967.032	816.72
										1952	958.483	833.528
										1953	973.274	850.536
										1954	986.792	852.376
										1955	986.792	852.376
										1956	986.792	852.376
										1957	991.108	858.75
										1958	1022.22	867.357
										1959	1036.11	866.139
										1960	1037.81	871.224
										1961	1049	876.05
										1962	1024.63	1841.77
										1963	422.253	1286.32
										1964	1198.22	1473.28
										1965	1172.16	1548.72
										1966	1173.35	1517.7
										1967	1173.35	1517.7
										1968	1173.35	1517.7
										1969	1145.79	1548.3
										1970	1141.93	1555.17
										1971	1142.08	1579.19
										1972	1146.35	1580.53
										1973	1135.89	1605.9
										1974	1120.84	1652.78
										1975	1101.82	1645.71
										1976	1099.57	1637.83
										1977	1089.74	1649
										1978	1112.47	1771.54
										1979	1118.75	1779.68
										1980	1128.37	1792.7
										1981	1135.38	1813.27
										1982	1138.68	1822.55
										1983	1148.43	1836.05
										1984	1146.01	1844.24
										1985	1147.91	1870.14
										1986	1153.42	1871.42
										1987	1156.55	1869.02
										1988	1156.55	1869.02
										1989	1154.93	1873.98
										1990	1154.79	1877.16
										1991	1158.82	1879.77
										1992	1155.91	1885.97
										1993	1157.88	1886.44
										1994	1156.92	1895.97
										1995	1157.39	1904.3
										1996	1183.06	1937.12
										1997	1173.15	1930.31
										1998	1173.15	1930.31
[truncated: 19,472 more rows]

## Sheet: Figure 4a-g
Fig 4a Stimuli					Fig 4b Stimuli					Fig 4c Stimuli							Fig 4d Stimuli							Fig 4e				Fig 4f				Fig 4g
Index	x	y	Is Target		Index	x	y	Is Target		Index	x1	y1	x2	y2	Is Target		Index	x1	y1	x2	y2	Is Target		Index	Color intensity contrast	# of fixations		Index	Orientation contrast	# of fixations		Index	User index	# of stimuli	# of fixations
1	1039	1886	N		1	1014	1771	N		1	1094	1751	1094	1931	N		1	1074	1744	1074	1924	N		1	1	11		1	5	3		0	0	5	5
2	1256	1532	N		2	1264	1532	N		2	1320	1489	1320	1669	N		2	1274	1473	1274	1653	N		2	2	4		2	10	6		1	0	10	4
3	1219	1143	Y		3	1252	1208	N		3	1287	1093	1287	1273	N		3	1271	1028	1271	1208	N		3	3	5		3	15	5		2	0	15	5
4	1119	849	N		4	1001	899	N		4	1039	875	1039	1055	N		4	1061	839	1061	1019	N		4	4	4		4	20	5		3	0	5	6
5	686	807	N		5	718	781	Y		5	734	638	734	818	N		5	707	704	707	884	N		5	1	6		5	5	6		4	0	10	5
6	424	856	N		6	427	891	N		6	315.156	854.342	330.844	1033.66	Y		6	335.218	801.428	396.782	970.572	Y		6	2	9		6	10	5		5	0	15	5
7	124	1160	N		7	205	1187	N		7	132	1133	132	1313	N		7	160	1129	160	1309	N		7	3	4		7	15	5		6	0	5	3
8	190	1494	N		8	127	1545	N		8	152	1456	152	1636	N		8	146	1437	146	1617	N		8	4	2		8	20	3		7	1	5	7
9	426	1799	N		9	359	1818	N		9	287	1740	287	1920	N		9	372	1760	372	1940	N		9	1	6		9	5	9		8	1	10	4
10	767	1925	N		10	751	1926	N		10	701	1791	701	1971	N		10	751	1848	751	2028	N		10	2	2		10	10	4		9	1	15	4
																								11	1	12		11	5	24		10	1	5	4
Fig 4a Fixation Clusters					Fig 4b Fixation Clusters					Fig 4c Fixation Clusters							Fig 4d Fixation Clusters							12	2	4		12	10	14		11	1	10	5
Cluster index	x	y			Cluster index	x	y			Cluster index	x	y					Cluster index	x	y					13	3	7		13	15	5		12	1	15	3
1	686.475	1296.47			1	680.084	1386.37			1	715.984	1277.72					1	798.39	1312.12					14	4	3		14	20	5		13	1	5	5
2	692.694	1083.94			2	722.982	1239.48			2	754.619	1315.05					2	738.06	1213.43					15	1	8		15	5	4		14	2	5	4
3	691.095	932.919			3	753.85	1055.13			3	609.496	961.417					3	600.552	1132.68					16	2	6		16	10	5		15	2	10	5
4	640.443	857.476			4	769.61	802.12			4	495.424	904.877					4	423.087	1034.37					17	3	5		17	15	3		16	2	15	3
5	471.096	925.175								5	374.807	958.443					5	349.592	982.646					18	4	5		18	20	3		17	2	5	7
6	407.422	957.338								6	263.457	1134.04												19	2	5		19	5	23		18	2	10	3
7	506.271	1056.02								7	202.836	1678.57												20	1	27		20	10	8		19	2	15	5
8	840.457	1220.64								8	200.609	1554.91												21	2	1		21	5	11		20	2	5	5
9	1192.47	1245.94								9	212.901	1388.41												22	3	4		22	10	5		21	3	5	5
10	1324.82	1309.9								10	531.547	856.327												23	4	5		23	15	6		22	3	10	4
11	1303.18	1441.57								11	868.568	824.703												24	2	6		24	20	3		23	3	15	3
																								25	3	4		25	5	17		24	3	5	5
																								26	4	4		26	10	5		25	3	10	3
																								27	1	11		27	15	5		26	3	15	1
																								28	2	4		28	20	5		27	3	5	4
																								29	1	11		29	10	6		28	5	5	5
																								30	2	4		30	5	6		29	5	10	4
																								31	3	3		31	10	5		30	5	15	6
																								32	4	4		32	15	4		31	5	5	7
																								33	2	5		33	20	4		32	5	10	6
																								34	3	3		34	5	12		33	5	15	6
																								35	4	3		35	10	3		34	5	5	5
																								36	1	5		36	15	4		35	6	5	7
																								37	2	3		37	20	4		36	6	10	7
																								38	1	11		38	5	4		37	6	15	4
																								39	2	9		39	10	5		38	6	5	8
																								40	3	5		40	5	5		39	6	10	6
																								41	4	6		41	10	4		40	6	15	6
																								42	1	7		42	15	5		41	6	5	7
																								43	2	7		43	20	2		42	7	5	9
																								44	3	6		44	5	5		43	7	10	4
																								45	4	4		45	10	4		44	7	15	4
																								46	1	12		46	15	4		45	7	5	2
																								47	2	6		47	20	5		46	7	10	5
																								48	1	11		48	5	12		47	7	15	9
																								49	2	6		49	10	10		48	7	5	6
																								50	3	4		50	5	14		49	8	5	5
																								51	4	5		51	10	5		50	8	15	1
																								52	1	20		52	15	7		51	8	5	4
																								53	2	7		53	20	7		52	8	10	5
																								54	3	4		54	5	14		53	8	15	3
																								55	4	6		55	10	6		54	8	5	3
																								56	2	7		56	15	8		55	9	5	3
																								57	1	15		57	20	4		56	9	10	10
																								58	2	6		58	5	18		57	9	15	7
																								59	3	5		59	10	4		58	9	5	6
																								60	4	5		60	5	15		59	9	10	9
																								61	1	10		61	10	8		60	9	15	4
																								62	2	13		62	15	4		61	9	5	6
																								63	3	6		63	20	4		62	10	5	6
																								64	4	6		64	5	15		63	10	10	5
																								65	1	11		65	10	5		64	10	15	2
																								66	2	6		66	15	5		65	10	5	5
																								67	1	5		67	20	6		66	10	10	4
																								68	2	5		68	5	6		67	10	15	3
																								69	3	4		69	10	6		68	10	5	5
																								70	4	6		70	5	11		69	11	5	4
																								71	1	14		71	10	7		70	11	10	5
																								72	2	7		72	15	3		71	11	15	2
																								73	3	5		73	20	4		72	11	5	6
																								74	4	3		74	5	13		73	11	10	6
																								75	1	35		75	10	7		74	11	15	4
																								76	2	7		76	15	5		75	11	5	8
																								77	1	13		77	20	4		76	12	5	7
																								78	2	11		78	5	11		77	12	10	5
																								79	3	4		79	10	6		78	12	15	5
																								80	4	5		80	5	9		79	12	5	8
																								81	2	7		81	10	5		80	12	10	6
																								82	3	7		82	15	4		81	12	15	3
																								83	4	3		83	20	5		82	12	5	5
																								84	1	26		84	5	10		83	13	5	7
																								85	2	9		85	10	5		84	13	10	7
																								86	1	14		86	15	5		85	13	15	9
																								87	2	5		87	20	5		86	13	5	10
																								88	3	6		88	5	18		87	13	10	7
																								89	4	6		89	10	3		88	13	15	5
																								90	1	19		90	5	8		89	13	5	14
																								91	2	5		91	10	3		90	14	5	5
																								92	3	5		92	15	4		91	14	10	5
																								93	4	5		93	20	4		92	14	15	5
																								94	2	4		94	5	8		93	14	5	7
																								95	1	17		95	10	2		94	14	10	5
																								96	2	4		96	15	4		95	14	15	8
																								97	3	6		97	20	4		96	14	5	2
																								98	4	5		98	5	6		97	15	5	4
																								99	1	13		99	10	6		98	15	10	4
																								100	2	5		100	10	4		99	15	15	2
																								101	3	6		101	15	6		100	15	5	4
																								102	4	6		102	20	5		101	15	10	4
																								103	1	15		103	5	14		102	15	15	4
																								104	2	7		104	10	7		103	15	5	5
																								105	1	15		105	15	6		104	16	5	5
																								106	2	6		106	20	4		105	16	10	4
																								107	3	2		107	5	9		106	16	15	7
																								108	4	6		108	10	2		107	16	5	4
																								109	1	18		109	5	8		108	16	10	5
																								110	2	7		110	10	7		109	16	15	5
																								111	3	4		111	15	5		110	16	5	6
																								112	4	6		112	20	5		111	17	5	4
																								113	1	14		113	5	3		112	17	10	3
																								114	2	4		114	10	3		113	17	15	4
																								115	1	13		115	15	3		114	17	5	3
																								116	2	15		116	20	3		115	17	10	3
																								117	3	7		117	5	9		116	17	15	3
																								118	4	3		118	10	11		117	17	5	6
																								119	1	19		119	5	12		118	18	5	3
																								120	2	15		120	10	4		119	18	10	4
																								121	3	7		121	15	6		120	18	15	2
																								122	4	5		122	20	6		121	18	5	3
																								123	2	5		123	5	8		122	18	10	5
																								124	1	7		124	10	17		123	18	15	1
																								125	2	13		125	15	7		124	18	5	7
																								126	3	5		126	20	5		125	19	5	3
																								127	4	3		127	5	15		126	19	10	2
																								128	1	13		128	10	6		127	19	15	4
																								129	2	17		129	5	4		128	19	5	3
																								130	3	5		130	10	4		129	19	10	4
																								131	4	6		131	15	4		130	19	15	4
																								132	1	9		132	20	5		131	19	5	5
																								133	2	6		133	5	2		132	20	5	4
																								134	2	10		134	10	5		133	20	10	5
																								135	3	17		135	15	4		134	20	15	6
																								136	4	5		136	20	1		135	20	5	5
																								137	1	7		137	5	5		136	20	10	5
																								138	2	6		138	10	1		137	20	15	4
																								139	3	12		139	5	5		138	20	5	4
																								140	4	2		140	10	8		139	21	5	5
																								141	2	6		141	15	4		140	21	10	2
																								142	1	18		142	20	5		141	21	15	3
																								143	2	4		143	5	11		142	21	5	4
																								144	3	8		144	10	3		143	21	10	5
																								145	4	4		145	15	4		144	21	15	5
																								146	1	16		146	20	5		145	21	5	4
																								147	2	6		147	5	7
																								148	3	4		148	10	8
																								149	4	4		149	5	4
																								150	1	14		150	10	5
																								151	2	2		151	15	6
																								152	1	8		152	20	4
																								153	2	6		153	5	5
																								154	3	6		154	10	6
																								155	4	5		155	15	6
																								156	2	7		156	20	5
																								157	3	6		157	5	4
																								158	4	3		158	10	4
																								159	1	10		159	5	5
																								160	1	16		160	10	11
																								161	2	7		161	15	6
																								162	3	5		162	20	1
																								163	4	3		163	5	16
																								164	1	9		164	10	4
																								165	2	5		165	15	4
																								166	3	8		166	20	5
																								167	4	3		167	5	14
																								168	2	2		168	10	4
																								169	1	7		169	5	10
																								170	2	3		170	10	3
																								171	3	4		171	15	9
																								172	4	4		172	20	7
																								173	1	21		173	5	6
																								174	2	6		174	10	6
																								175	3	5		175	15	4
																								176	4	4		176	20	4
																								177	1	5		177	5	14
																								178	2	9		178	10	8
																								179	1	7		179	5	3
																								180	2	5		180	10	5
																								181	3	5		181	15	4
																								182	4	5		182	20	5
																								183	1	24		183	5	8
																								184	2	6		184	10	6
																								185	3	5		185	15	4
																								186	4	3		186	20	5
																								187	1	5		187	5	3
																								188	2	6		188	10	6
																								189	1	10		189	5	6
																								190	2	5		190	10	6
																								191	3	5		191	15	6
																								192	4	3		192	20	8
																								193	1	5		193	5	4
																								194	2	5		194	10	4
																								195	3	5		195	15	6
																								196	4	3		196	20	5
																								197	1	5		197	5	3
																								198	2	4		198	10	6
																								199	1	8		199	5	8
																								200	2	5		200	10	4
																								201	3	6		201	15	5
																								202	4	7		202	20	4
																								203	1	5		203	5	6
																								204	2	7		204	10	5
																								205	3	7		205	15	6
																								206	4	5		206	20	5
																								207	1	6		207	5	5
																								208	2	5		208	10	3

## Sheet: Figure 5b-e
Note: Gaussian kernel size to generate heatmap: 24. Only pixel locations (x, y) with 1 or more gaze predictions are indicated.		OSIE 1656.jpg of Fig 5b			OSIE 1656.jpg of Fig 5c			OSIE 1656.jpg of Fig 5d			OSIE 1656.jpg of Fig 5e			OSIE 1060.jpg of Fig 5b			OSIE 1060.jpg of Fig 5c			OSIE 1060.jpg of Fig 5d			OSIE 1060.jpg of Fig 5e			OSIE 1294.jpg of Fig 5b			OSIE 1294.jpg of Fig 5c			OSIE 1294.jpg of Fig 5d			OSIE 1294.jpg of Fig 5e			OSIE 1300.jpg of Fig 5b			OSIE 1300.jpg of Fig 5c			OSIE 1300.jpg of Fig 5d			OSIE 1300.jpg of Fig 5e
	x	y	fixation_count	fixation index	x	y	x	y	fixation_count	fixation index	x	y	x	y	fixation_count	fixation index	x	y	x	y	fixation_count	fixation index	x	y	x	y	fixation_count	fixation index	x	y	x	y	fixation_count	fixation index	x	y	x	y	fixation_count	fixation index	x	y	x	y	fixation_count	fixation index	x	y	x
	45	320	1	0	387	304	106	426	1	0	442	260	136	572	1	0	414	317	116	476	1	0	419	330	28	181	1	0	404	346	97	689	1	0	405	301	40	341	1	0	138	318	156	401	1	0	415	302	122
	47	336	1	1	431	168	118	397	1	1	560	295	153	394	1	1	512	298	147	462	1	1	277	426	30	657	1	1	409	274	108	632	1	1	704	147	42	391	1	1	334	119	175	231	1	1	453	412	159
	48	354	1	2	311	331	123	158	1	2	474	461	153	646	1	2	521	373	156	443	1				31	51	1	2	203	134	108	674	1				53	455	1	2	293	106	188	395	1	2	136	481	163
	60	391	1	3	379	79	126	209	1	3	186	266	165	497	1	3	543	287	157	446	1				31	86	1	3	154	116	113	410	1				62	487	1	3	605	366	203	148	1	3	587	470	167
	61	418	1	4	399	67	140	389	1	4	180	264	191	559	1	4	554	390	169	424	1				32	253	1	4	378	138	130	611	1				76	470	1	4	616	484	207	281	1	4	181	560	174
	63	400	1	5	438	76	151	182	1	5	444	448	192	614	1	5	584	256	236	416	1				39	131	1	5	355	181	143	654	1				77	402	1	5	313	250	210	405	1	5	545	544	190
	67	378	1	6	555	143	155	311	1	6	567	268	197	483	1	6	535	306	273	423	1				44	49	1	6	412	174	147	704	1				78	482	1				229	236	1	6	702	561	198
	67	399	1	7	659	275	161	398	1	7	711	176	198	489	1				280	400	1				44	167	1	7	475	224	164	406	1				95	326	1				230	408	1	7	453	538	203
	68	417	1	8	419	378	163	360	1	8	389	140	202	547	1				282	474	1				45	99	1				171	465	1				106	293	1				235	180	1	8	191	449	204
	71	418	1	9	482	443	170	321	1	9	326	172	203	495	1				288	390	1				62	141	1				172	642	1				106	362	1				248	191	1	9	500	595	207
	72	315	1				172	151	1	10	164	191	208	499	1				292	413	1				64	113	1				179	604	1				106	466	1				261	146	1				208
	76	438	1				172	326	1	11	419	412	213	490	1				296	352	1				66	182	1				179	736	1				111	340	1				263	203	1				210
	79	379	1				173	410	1	12	440	467	215	451	1				304	245	1				67	406	1				186	591	1				114	339	1				270	402	1				210
	81	343	1				175	345	1	13	468	423	215	514	1				309	403	1				78	68	1				190	252	1				119	334	1				274	250	1				213
	81	394	1				176	711	1	14	531	330	216	523	1				318	416	1				78	96	1				191	727	1				165	356	1				277	352	1				219
	83	456	1				178	197	1	15	398	161	219	543	1				322	413	1				78	162	1				211	660	1				177	327	1				277	360	1				223
	84	347	1				180	436	1	16	410	173	221	407	1				330	419	1				79	279	1				215	714	1				180	170	1				281	409	1				225
	85	361	1				189	160	1	17	426	106	229	547	1				336	367	1				80	177	1				221	684	1				201	213	1				286	237	1				229
	88	487	1				191	164	1	18	397	118	235	520	1				337	273	1				81	106	1				222	452	1				210	165	1				288	438	1				230
	93	331	1				191	176	1				237	518	1				338	232	1				81	193	1				227	488	1				212	261	1				302	415	1				232
	96	434	1				192	201	1				240	586	1				343	251	1				83	238	1				228	339	1				218	273	1				307	363	1				241
	98	414	1				192	292	1				245	567	1				344	270	1				85	122	1				238	378	1				219	235	1				308	213	1				242
	103	399	1				198	240	1				247	444	1				371	246	1				88	135	1				243	684	1				220	197	1				337	417	1				242
	106	376	1				199	161	1				250	493	1				375	254	1				88	224	1				245	652	1				234	216	1				338	607	1				247
	114	459	1				200	283	1				251	439	1				379	270	1				89	155	1				249	371	1				238	195	1				344	183	1				247
	115	378	1				205	500	1				253	515	1				385	194	1				90	142	1				259	461	1				239	245	1				350	413	1				251
	118	432	1				206	553	1				256	584	1				397	225	1				92	266	1				267	365	1				244	412	1				351	166	1				252
	118	441	1				211	158	1				262	549	1				401	209	1				93	253	1				268	395	1				247	391	1				354	346	1				256
	118	470	1				215	151	1				263	551	1				411	223	1				96	140	1				277	432	1				248	260	1				354	573	1				266
	119	449	1				216	148	1				265	531	1				415	232	1				97	190	1				298	370	1				250	313	1				358	125	1				268
	121	449	1				224	160	1				265	561	1				416	190	1				97	248	1				301	405	1				252	224	1				369	402	1				269
	123	391	1				226	187	1				266	475	1				426	277	1				98	449	1				315	437	1				253	171	1				370	592	1				276
	130	424	1				228	135	1				271	365	1				431	243	1				104	149	1										254	217	1				378	203	1				278
	133	357	1				229	103	1				274	443	1				436	314	1				104	250	1										256	202	1				379	625	1				279
	142	390	1				231	109	1				275	329	1				437	197	1				106	142	1										259	210	1				399	148	1				282
	142	444	1				233	191	1				281	448	1				443	154	1				111	114	1										259	242	1				408	643	1				285
	143	555	1				234	281	1				284	464	1				450	239	1				111	130	1										261	220	1				412	453	1				286
	151	500	1				235	199	1				286	470	1				455	293	1				112	427	1										261	425	1				421	626	1				286
	162	418	1				235	357	1				287	543	1				461	232	1				115	154	1										263	468	1				434	375	1				288
	162	446	1				239	156	1				287	549	1										116	154	1										265	218	1				446	605	1				290
	168	431	1				246	119	1				290	480	1										116	352	1										265	245	1				446	696	1				291
	170	421	1				247	164	1				292	528	1										118	174	1										270	208	1				449	191	1				294
	174	413	1				247	648	1				292	552	1										119	159	1										270	413	1				456	609	1				294
	176	489	1				250	156	1				293	393	1										119	553	1										273	296	1				457	128	1				294
	177	328	1				250	216	1				293	540	1										120	525	1										273	342	1				457	133	1				295
	185	412	1				252	189	1				293	549	1										121	182	1										275	188	1				457	713	1				297
	192	444	1				260	442	1				295	370	1										121	203	1										278	304	1				458	676	1				298
	197	382	1				264	180	1				295	397	1										121	500	1										279	260	1				463	146	1				298
	198	572	1				266	186	1				298	512	1										122	111	1										288	179	1				463	208	1				299
	200	413	1				268	567	1				300	455	1										123	222	1										292	404	1				467	224	1				302
	210	433	1				272	526	1				306	535	1										123	258	1										295	277	1				467	754	1				306
	217	380	1				273	117	1				308	536	1										124	97	1										295	414	1				470	587	1				311
	231	353	1				273	156	1				311	358	1										125	186	1										308	404	1				472	279	1				317
	231	401	1				273	398	1				317	414	1										126	123	1										308	478	1				475	564	1				317
	231	427	1				278	131	1				318	558	1										128	172	1										310	408	1				475	745	1				319
	232	765	1				280	480	1				327	241	1										131	161	1										310	409	1				479	607	1				320
	234	424	1				283	483	1				327	533	1										132	251	1										318	138	1				480	153	1				323
	241	399	1				285	389	1				329	399	1										132	448	1										318	441	1				481	136	1				324
	243	330	1				289	358	1				331	524	1										132	625	1										319	435	1				482	400	1				327
	250	427	1				291	447	1				338	532	1										134	203	1										322	421	1				482	715	1				336
	259	406	1				295	560	1				339	429	1										136	342	1										323	257	1				490	449	1				336
	263	406	1				308	150	1				355	298	1										137	440	1										326	568	1				491	453	1				338
	273	370	1				317	129	1				364	466	1										138	177	1										327	696	1				496	111	1				338
	274	386	1				320	108	1				372	524	1										138	276	1										328	624	1				496	213	1				339
	274	762	1				320	372	1				373	521	1										138	378	1										331	383	1				498	114	1				339
	275	659	1				320	594	1				375	558	1										145	158	1										335	655	1				498	594	1				341
	289	462	1				321	226	1				377	437	1										146	162	1										336	631	1				499	664	1				350
	295	408	1				322	329	1				382	538	1										146	233	1										339	584	1				500	329	1				354
	299	404	1				326	529	1				383	507	1										147	136	1										339	623	1				500	438	1				356
	303	384	1				328	405	1				388	592	1										148	405	1										344	666	1				501	537	1				357
	304	387	1				329	479	1				389	513	1										149	315	1										358	647	1				501	702	1				358
	305	346	1				330	531	1				389	548	1										149	421	1										363	578	1				502	730	1				362
	307	359	1				343	122	1				390	554	1										150	434	1										366	605	1				503	112	1				363
	308	604	1				344	399	1				392	372	1										155	230	1										370	610	1				506	173	1				364
	311	419	1				346	171	1				393	511	1										155	424	1										370	691	1				506	462	1				367
	313	278	1				352	383	1				394	519	1										157	151	1										378	587	1				507	583	1				368
	316	310	1				361	392	2				401	233	1										157	671	1										379	670	1				507	704	1				372
	318	386	1				370	469	1				403	523	1										158	363	1										380	618	1				508	150	1				374
	328	567	1				376	484	1				403	547	1										159	155	1										388	634	1				509	170	1				378
	330	552	1				383	419	1				404	536	1										159	396	1										389	675	1				511	91	1				380
	331	311	1				390	364	1				406	533	1										160	161	1										395	690	1				512	149	1				380
	334	317	1				395	304	1				407	422	1										160	433	1										396	339	1				517	646	1				381
	337	409	1				404	475	1				409	168	1										163	701	1										396	704	1				519	370	1				383
	340	428	1				412	419	1				409	618	1										164	140	1										397	758	1				522	281	1				384
	352	377	1				423	468	1				410	134	1										165	139	1										402	590	1				523	413	1				384
	354	320	1				434	361	1				413	439	1										165	388	1										402	671	1				524	343	1				385
	361	254	1				437	159	1				417	632	1										166	449	1										403	744	1				527	383	1				389
	362	451	1				448	444	1				419	522	1										167	231	1										408	669	1				527	547	1				392
	378	419	1				449	455	1				420	159	1										168	397	1										412	753	1				531	59	1				393
	380	418	1				454	652	1				421	215	1										168	409	1										420	349	1				531	120	1				397
	392	321	1				458	340	1				422	531	1										170	358	1										423	714	1				532	128	1				397
	392	360	1				461	474	1				424	568	1										173	189	1										431	597	1				534	439	1				402
	393	437	1				465	470	1				438	489	1										174	412	1										434	343	1				538	114	1				405
	400	275	1				467	166	1				441	230	1										177	218	1										440	715	1				538	453	1				406
	404	362	1				467	440	1				441	588	1										181	170	1										450	324	1				539	23	1				406
	405	456	1				470	471	1				443	540	1										181	354	1										457	433	1				539	167	1				407
	412	325	1				471	480	1				447	325	1										181	355	1										457	448	1				539	667	1				410
	415	308	1				472	476	1				447	576	1										184	149	1										471	466	1				541	204	1				411
	415	369	1				477	405	1				449	298	1										187	662	1										474	427	1				541	291	1				419
	416	292	1				478	450	1				454	542	1										188	420	1										484	616	1				544	545	1				425
	417	442	1				480	484	1				454	548	1										189	370	1										487	235	1				547	51	1				433
	422	335	1				484	352	1				456	445	1										195	240	1										491	419	1				547	108	1				433
	422	389	1				507	378	1				460	224	1										195	459	1										492	417	1				548	149	1				437
	423	379	1				547	448	1				466	239	1										199	387	1										495	422	1				548	615	1				439
	423	735	1				548	494	1				466	531	1										199	433	1										495	464	1				551	60	1				442
	424	321	1				572	502	1				467	297	1										201	219	1										513	249	1				551	136	1				451
	428	484	1				574	446	1				468	558	1										207	383	1										516	421	1				551	432	1				452
	431	488	1				581	503	1				470	563	1										208	442	1										521	396	1				555	397	1				454
	434	295	1				588	434	1				470	580	1										209	293	1										526	737	1				556	167	1				455
	434	400	1				599	426	1				471	653	1										209	415	1										529	447	1				557	137	1				457
	437	264	1										474	288	1										211	576	1										530	229	1				560	79	1				463
	440	508	1										479	194	1										217	112	1										540	525	1				560	181	1				463
	441	284	1										480	297	1										221	433	1										542	463	1				560	418	1				463
	443	482	1										483	565	1										224	475	1										545	153	1				561	131	1				468
	449	292	1										483	579	1										225	399	1										552	152	1				561	702	1				473
	453	311	1										495	557	1										237	404	1										554	459	1				562	87	1				474
	457	347	1										499	576	1										246	426	1										558	717	1				566	225	1				474
	463	410	1										502	542	1										257	391	1										573	572	1				566	415	1				475
	464	295	1										504	165	1										259	355	1										595	763	1				566	670	1				475
	471	767	1										515	141	1										260	402	1										599	125	1				567	135	1				477
	484	305	1										520	600	1										262	374	1																587	481	1				495
	484	361	1										521	366	1										274	409	1																589	143	1				498
	502	755	1										527	519	1										286	717	1																592	106	1				499
	519	743	1										534	215	1										288	391	1																594	116	1				500
													563	525	1										292	421	1																595	500	1				503
																									293	373	1																598	456	1				525
																									307	421	1																599	125	1				527
																									310	460	1																599	179	1				534
																									320	315	1																599	467	1				534
																									323	434	1																						538
																									329	392	1																						571
																									332	411	1
																									346	404	1
[truncated: 11 more columns]

## Sheet: Figure 6a
Note: Gaussian kernel size to generate heatmap: 24. Only pixel locations (x, y) with 1 or more gaze predictions are indicated.		Fig 6a																																													High Entropy: OSIE 1139.jpg of Fig 6a
		lower bin edge	upper bin edge	# images in this bin																																									fixation_count	x	y	fixation_count	x
		16.0441	16.2106	6																																									1	116	505	1	14
		16.2106	16.377	18																																									1	118	363	1	56
		16.377	16.5434	48																																									1	150	344	1	144
		16.5434	16.7099	63																																									1	185	367	1	171
		16.7099	16.8763	107																																									1	190	430	1	181
		16.8763	17.0428	141																																									1	198	550	1	181
		17.0428	17.2092	134																																									1	199	250	1	181
		17.2092	17.3756	118																																									1	199	449	1	187
		17.3756	17.5421	50																																									1	200	460	1	188
		17.5421	17.7085	15																																									1	200	515	1	188
																																													1	202	484	1	189
																																													1	207	467	1	193
																																													1	208	425	1	194
																																													1	208	452	1	194
																																													1	211	424	1	197
																																													1	213	442	1	198
																																													1	214	498	1	198
																																													1	215	336	1	205
																																													1	227	463	1	206
																																													1	228	449	1	206
																																													1	234	464	1	208
																																													1	235	404	1	208
																																													1	237	476	1	208
																																													1	238	465	1	208
																																													1	240	457	1	209
																																													1	245	465	1	209
																																													1	246	456	1	211
																																													1	247	190	1	212
																																													1	247	440	1	212
																																													1	248	414	1	212
																																													1	249	461	1	216
																																													1	253	454	1	216
																																													1	255	477	1	216
																																													1	257	458	1	217
																																													1	257	467	1	217
																																													1	262	435	1	217
																																													1	263	480	1	219
																																													1	266	488	1	219
																																													1	268	420	1	219
																																													1	271	417	1	219
																																													1	274	484	1	219
																																													1	276	406	1	221
																																													1	278	480	1	221
																																													1	279	485	1	221
																																													1	281	429	1	223
																																													1	282	431	1	223
																																													1	283	392	1	224
																																													1	291	408	1	226
																																													1	293	387	1	226
																																													1	302	358	1	227
																																													1	304	508	1	227
																																													1	311	470	1	228
																																													1	312	440	1	230
																																													1	318	442	1	230
																																													1	319	483	1	231
																																													1	324	508	1	232
																																													1	326	510	1	233
																																													1	327	480	1	233
																																													1	328	395	1	234
																																													1	329	365	1	236
																																													1	330	439	1	237
																																													1	335	436	1	238
																																													1	339	355	1	238
																																													1	339	471	1	239
																																													1	343	434	1	239
																																													1	344	422	1	239
																																													1	350	419	1	240
																																													1	352	410	1	240
																																													1	354	462	1	240
																																													1	357	450	1	240
																																													1	359	438	1	241
																																													1	362	251	1	242
																																													1	366	438	1	242
																																													1	366	454	1	243
																																													1	374	442	1	243
																																													1	376	422	1	243
																																													1	379	396	1	244
																																													1	384	457	1	245
																																													1	395	333	1	246
																																													1	396	444	1	246
																																													1	404	478	1	248
																																													1	405	365	1	249
																																													1	405	439	1	251
																																													1	407	452	1	252
																																													1	418	393	1	253
																																													1	424	477	1	256
																																													1	429	479	1	257
																																													1	432	349	1	260
																																													1	489	517	1	261
																																													1	504	451	1	262
																																														509	420	1	262
																																														523	494	1	264
																																														586	486	1	267
																																																	273
																																																	280
																																																	281
																																																	282
																																																	284
																																																	285
																																																	288
																																																	289
																																																	291
																																																	293
																																																	297
																																																	302
																																																	307
																																																	310
																																																	327
																																																	379
[truncated: 8 more columns]

## Sheet: Figure 7b-c
Note: Gaussian kernel size to generate heatmap: 24. Only pixel locations (x, y) with 1 or more gaze predictions are indicated.		Most Similar: OSIE 1686.jpg of Fig 7b			Most Similar: OSIE 1686.jpg of Fig 7c			Least Similar: OSIE 1149.jpg of Fig 7e			Least Similar: OSIE 1149.jpg of Fig 7f			Most Similar: OSIE 1354.jpg of Fig 7b			Most Similar: OSIE 1354.jpg of Fig 7c			Least Similar: OSIE 1471.jpg of Fig 7e			Least Similar: OSIE 1471.jpg of Fig 7f			Most Similar: OSIE 1540.jpg of Fig 7b			Most Similar: OSIE 1540.jpg of Fig 7c			Least Similar: OSIE 1668.jpg of Fig 7e			Least Similar: OSIE 1668.jpg of Fig 7f			Most Similar: OSIE 1255.jpg of Fig 7b			Most Similar: OSIE 1255.jpg of Fig 7c			Least Similar: OSIE 1602.jpg of Fig 7e			Least Similar: OSIE 1602.jpg of Fig 7f
	x	y	fixation_count	x	y	fixation_count	x	y	fixation_count	x	y	fixation_count	x	y	fixation_count	x	y	fixation_count	x	y	fixation_count	x	y	fixation_count	x	y	fixation_count	x	y	fixation_count	x	y	fixation_count	x	y	fixation_count	x	y	fixation_count	x	y	fixation_count	x	y	fixation_count	x	y	fixation_count	x
	116	230	1	113	60	1	104	409	1	28	234	1	14	562	1	119	344	1	7	368	1	81	368	1	37	90	1	33	188	1	85	429	1	174	509	1	85	407	1	62	377	1	78	423	1	160	468	1	212
	118	523	1	151	483	1	112	338	1	73	238	1	56	223	1	138	137	1	63	365	1	110	356	1	52	308	1	107	627	1	104	407	1	178	512	1	104	534	1	110	375	1	118	456	1	161	432	1	221
	122	496	1	152	365	1	115	413	1	121	335	1	144	685	1	183	623	1	104	311	1	113	389	1	71	414	1	114	619	1	109	627	1	179	494	1	111	524	1	116	378	1	122	727	1	165	427	1	225
	124	395	1	154	512	1	115	717	1	123	765	1	171	372	1	186	734	1	115	333	1	118	369	1	106	610	1	122	625	1	121	486	1	185	489	1	116	572	1	116	382	1	143	437	1	167	430	1	225
	126	539	1	157	494	1	129	749	1	129	600	1	181	443	1	197	707	1	124	336	1	121	361	1	120	615	1	124	609	1	124	165	1	187	511	1	118	367	1	117	377	1	148	439	1	172	416	1	230
	129	544	1	158	508	1	131	540	1	130	284	1	181	519	1	206	589	1	159	372	1	124	374	1	122	597	1	129	629	1	125	626	1	190	517	1	120	364	1	119	376	1	157	373	1	173	438	1	238
	129	648	1	159	508	1	141	337	1	130	417	1	181	572	1	212	570	1	194	324	1	126	344	1	128	639	1	132	618	1	127	540	1	191	510	1	123	412	1	119	403	1	157	449	1	173	442	1	239
	138	491	1	160	502	1	147	336	1	138	621	1	187	723	1	214	603	1	194	386	1	134	344	1	131	620	1	134	616	1	129	154	1	192	499	1	125	335	1	120	625	1	163	413	1	173	465	1	242
	146	526	1	161	470	1	151	663	1	138	641	1	188	542	1	214	645	1	208	353	1	139	366	1	134	623	1	134	627	1	135	679	1	192	527	1	129	405	1	121	534	1	163	441	1	176	454	1	247
	148	450	1	161	513	1	159	553	1	139	362	1	188	639	1	215	689	1	220	116	1	146	637	1	136	629	1	136	624	1	145	571	1	198	497	1	129	579	1	121	542	1	170	438	1	179	452	1	250
	150	97	1	162	539	1	162	127	1	140	346	1	189	509	1	216	589	1	232	338	1	157	373	1	149	613	1	137	625	1	147	478	1	200	528	1	134	369	1	124	366	1	172	495	1	180	434	1	254
	156	326	1	164	505	1	162	130	1	141	110	1	193	609	1	216	608	1	234	454	1	164	381	1	154	623	1	138	631	1	149	144	1	205	512	1	135	399	1	125	358	1	174	431	1	182	431	1	255
	158	495	1	165	492	1	168	103	1	142	302	1	194	468	1	216	646	1	241	235	1	165	375	1	156	571	1	139	628	1	150	108	1	205	534	1	135	543	1	126	597	1	175	471	1	183	414	1	255
	159	542	1	167	510	1	168	641	1	142	658	1	194	509	1	217	599	1	241	436	1	166	642	1	158	602	1	143	631	1	154	529	1	205	745	1	139	547	1	127	308	1	181	461	1	183	450	1	257
	161	517	1	168	605	1	169	753	1	144	109	1	197	701	1	219	585	1	243	353	1	193	624	1	158	625	1	148	622	1	164	184	1	206	515	1	149	517	1	129	380	1	182	441	1	190	436	1	259
	163	501	2	169	515	1	175	146	1	144	147	1	198	602	1	221	585	1	256	334	1	224	306	1	162	628	1	150	614	1	167	493	1	213	513	1	154	525	1	129	536	1	183	455	1	192	440	1	260
	166	415	1	170	496	1	176	303	1	148	251	1	198	714	1	221	606	1	257	499	1	224	356	1	164	615	1	151	624	1	176	517	1	214	127	1	161	563	1	130	367	1	183	758	1	192	445	1	263
	167	550	1	170	515	1	178	135	1	149	146	1	205	562	1	222	580	1	258	389	1	232	361	1	165	623	1	152	596	1	177	468	1	214	490	1	164	317	1	131	377	2	185	435	1	193	431	1	265
	169	125	1	171	526	1	179	348	1	149	153	1	206	445	1	222	606	1	258	414	1	253	309	1	170	570	1	153	613	1	178	348	1	217	505	1	168	509	1	131	598	1	186	464	1	196	422	2	266
	169	514	1	173	503	1	179	744	1	152	139	1	206	732	1	223	436	1	259	378	1	262	359	1	170	611	1	154	615	2	178	501	1	226	160	1	171	523	1	132	368	1	188	474	1	197	442	1	267
	170	654	1	174	521	1	183	669	1	152	143	1	208	416	1	223	610	1	260	409	1	265	182	1	174	650	1	156	607	1	182	469	1	227	278	1	172	515	1	133	376	1	192	459	1	204	439	1	268
	171	501	1	175	314	1	184	310	1	152	292	1	208	531	1	225	394	1	261	436	1	269	151	1	175	621	1	160	601	1	184	750	1	229	740	1	177	378	1	133	545	1	193	313	1	208	435	1	269
	172	675	1	176	523	1	184	315	1	152	600	1	208	613	1	226	429	1	262	182	1	269	298	1	175	645	1	165	622	1	186	483	1	230	124	1	178	358	1	135	534	1	193	415	1	209	434	1	269
	173	495	1	178	512	1	186	93	1	153	116	1	208	679	1	227	608	1	265	415	1	281	182	1	180	637	1	166	609	1	187	507	1	232	165	1	179	524	1	139	543	1	193	445	1	215	448	1	270
	174	493	1	180	499	1	186	648	1	153	687	1	209	407	1	227	700	1	266	428	1	283	189	1	183	578	1	166	629	1	192	497	1	237	141	1	184	405	1	143	383	1	194	467	1	221	452	1	271
	175	546	1	181	162	1	189	410	1	154	142	1	209	684	1	228	404	1	267	324	1	284	204	1	184	616	1	166	630	1	196	467	1	240	127	1	189	546	1	144	522	1	194	469	1	221	455	1	273
	176	573	1	181	608	1	192	354	1	154	145	1	211	646	1	229	601	1	267	422	1	285	184	1	185	594	1	174	622	1	196	495	1	245	140	1	191	341	1	145	533	1	197	443	1	223	424	1	273
	176	610	1	182	498	1	192	724	1	155	134	1	212	662	1	229	670	1	268	303	1	287	224	1	192	642	1	176	612	1	197	510	1	245	490	1	193	348	1	149	377	1	199	459	1	226	416	1	274
	178	123	1	182	560	1	193	314	1	157	315	1	212	689	1	230	409	1	268	351	1	287	227	1	215	450	1	179	624	1	198	214	1	250	147	1	194	378	1	151	527	1	199	469	1	226	460	1	275
	179	118	1	183	511	1	194	754	1	161	136	1	212	739	1	230	582	1	279	222	1	288	208	1	219	430	1	185	612	1	198	494	1	255	139	1	197	330	1	154	378	1	207	418	1	227	449	1	277
	179	509	1	183	533	1	195	351	1	162	664	1	216	415	1	230	620	1	280	185	1	289	219	1	221	314	1	185	618	1	198	528	1	255	730	1	211	539	1	164	355	1	207	432	1	238	437	1	279
	180	542	1	184	503	1	196	166	1	163	119	1	216	592	1	230	631	1	284	331	1	290	200	1	225	603	1	185	622	1	199	214	1	271	504	1	223	355	1	164	555	1	208	467	1	246	437	1	280
	181	504	1	184	517	1	196	703	1	163	279	1	216	685	1	230	675	1	284	449	1	291	214	1	228	536	1	187	630	1	199	367	1	272	172	1	225	278	1	165	562	1	217	443	1	247	420	1	281
	181	536	1	184	604	1	198	192	1	164	151	1	217	408	1	230	676	1	284	584	1	291	227	1	251	522	1	188	622	1	200	551	1	273	669	1	225	304	1	170	555	1	221	396	2	251	352	1	282
	184	446	1	185	486	1	208	237	1	164	352	1	217	650	1	231	405	1	286	367	1	291	328	1	254	391	1	196	617	1	201	140	1	278	360	1	226	307	1	176	373	1	222	407	1	260	443	1	282
	184	599	1	185	503	1	209	609	1	165	143	1	217	727	1	231	446	1	286	372	1	295	268	1	259	424	1	198	619	1	201	492	1	283	595	1	227	340	1	183	362	1	224	420	1	265	359	1	282
	185	503	1	185	607	1	209	686	1	165	244	1	219	572	1	231	613	1	290	408	1	295	287	1	261	449	1	207	635	1	204	145	1	288	596	1	229	425	1	187	354	1	224	421	1	268	447	1	283
	185	585	1	186	509	1	213	287	1	166	255	1	219	591	1	231	648	1	297	416	1	295	337	1	263	582	1	248	598	1	207	113	1	288	744	1	231	348	1	191	571	1	224	473	1	272	347	1	283
	187	504	1	186	513	1	213	702	1	167	89	1	219	596	1	231	681	1	301	240	1	304	218	1	269	625	1	264	547	1	208	521	1	289	499	1	233	588	1	192	357	1	225	425	1	285	342	1	283
	187	560	1	186	586	1	215	348	1	167	104	1	219	603	1	231	685	1	303	399	1	305	204	1	273	535	1	275	602	1	208	522	1	290	489	1	239	389	1	193	539	1	236	406	1	288	416	1	284
	187	639	1	187	494	1	220	360	1	167	292	1	219	698	1	231	687	1	304	411	1	307	180	1	279	597	1	281	578	1	211	547	1	291	589	1	246	156	1	198	361	1	246	395	1	289	364	1	285
	188	614	1	187	524	1	222	314	1	168	140	1	221	614	1	232	464	1	305	340	1	308	206	1	280	380	1	283	613	1	213	780	1	291	600	1	246	303	1	213	568	1	249	480	1	292	342	1	286
	189	89	1	187	559	1	223	763	1	169	655	1	221	675	1	232	566	1	307	424	1	309	171	1	283	586	1	284	599	1	214	86	1	291	605	1	250	359	1	217	361	1	251	384	1	307	386	1	287
	192	767	1	187	608	1	226	200	1	170	100	1	221	707	1	232	589	1	311	394	1	312	388	1	288	398	1	287	602	1	215	548	1	294	590	1	250	365	1	228	350	1	254	380	1	392	450	1	287
	195	154	1	188	136	1	227	447	1	170	694	1	223	402	1	233	461	1	311	595	1	320	210	1	290	595	1	288	597	1	216	153	1	295	712	1	251	370	1	234	360	1	257	413	1	395	450	1	289
	195	649	1	189	502	1	230	307	1	176	134	1	223	697	1	233	624	1	312	565	1	329	340	1	291	702	1	290	592	1	216	509	1	297	482	1	253	638	1	236	326	1	263	396	1	403	449	1	289
	196	513	1	192	135	1	230	348	1	176	159	1	224	508	1	233	658	1	315	629	1	334	430	1	292	600	1	290	608	1	218	181	1	297	574	1	255	373	1	237	300	1	265	439	1	403	460	1	290
	197	282	1	192	536	1	232	456	1	176	556	1	226	624	1	233	669	1	318	368	1	334	551	1	293	592	1	293	584	1	219	552	1	297	587	1	259	376	1	237	354	1	269	348	1	412	436	1	290
	198	142	1	193	512	1	233	336	1	176	695	1	226	675	1	233	676	1	324	360	1	336	507	1	294	407	1	293	590	1	220	141	1	297	588	1	260	356	1	241	332	1	270	337	1	412	483	1	292
	198	143	1	193	622	1	238	362	1	177	144	1	227	521	1	233	678	1	325	569	1	338	166	1	295	575	1	293	605	1	220	519	1	297	611	1	260	399	1	241	555	1	284	431	1	415	433	1	292
	199	437	1	194	503	1	241	418	1	177	146	1	227	673	1	233	692	1	325	591	1	338	196	1	296	550	1	294	568	1	220	566	1	298	591	1	260	411	1	244	357	1	285	377	1	418	444	1	293
	200	113	1	195	496	1	243	337	1	180	637	1	228	416	1	234	488	1	326	325	1	341	591	1	301	597	1	295	586	1	221	751	1	299	574	1	262	319	1	246	323	1	285	387	1	418	455	1	295
	200	424	1	195	509	1	244	692	1	185	127	1	230	427	1	234	656	1	326	390	1	343	581	1	303	404	1	295	601	1	222	157	1	299	580	1	268	306	1	246	327	1	287	363	1	427	445	1	295
	200	512	1	196	497	1	254	299	1	185	134	1	230	697	1	234	677	1	329	210	1	349	537	1	306	591	1	295	606	1	224	384	1	299	581	1	268	614	1	248	343	1	288	408	1	448	427	1	296
	202	526	1	196	624	1	254	310	1	185	359	1	231	719	1	234	685	1	329	375	1	356	510	1	307	384	1	297	620	1	224	507	1	300	590	1	269	368	1	249	322	1	289	424	1	462	428	1	297
	202	609	1	197	647	1	255	281	1	187	149	1	232	390	1	235	399	1	330	281	1	356	576	1	308	640	1	299	593	1	224	522	1	300	611	1	274	379	1	249	338	1	291	374	1	463	424	1	297
	202	634	1	198	626	1	256	437	1	187	297	1	233	455	1	235	430	1	330	577	1	358	545	1	311	386	1	301	574	1	225	551	1	302	584	1	275	339	1	251	297	1	300	414	1	463	426	1	299
	203	515	1	199	498	1	256	439	1	188	74	1	233	672	1	235	571	1	331	454	1	360	585	1	311	592	1	301	593	1	225	697	1	303	591	1	277	355	1	251	343	1	303	380	1	463	442	1	299
	204	519	2	200	473	1	259	301	1	193	133	1	234	454	1	235	595	1	332	379	1	361	528	1	313	585	1	301	597	1	230	515	1	303	598	1	278	453	1	253	321	1	310	454	1	468	448	1	301
	204	591	1	200	508	1	260	418	1	194	282	1	236	569	1	235	673	1	333	310	1	361	627	1	314	243	1	301	607	1	232	202	1	305	582	1	279	323	1	253	339	1	324	776	1	470	438	1	301
	204	627	1	201	581	1	264	335	1	196	281	1	237	474	1	236	416	1	334	542	1	362	561	1	314	586	1	304	590	1	234	737	1	305	597	1	279	338	1	254	332	1	326	452	1	470	440	1	301
	204	667	1	201	624	1	266	301	1	197	659	1	238	418	1	236	427	1	336	162	1	367	587	2	317	576	1	304	597	1	236	703	1	305	599	1	279	439	1	254	346	1	327	430	1	473	421	1	302
	206	516	1	201	625	2	267	399	1	198	147	1	238	419	1	237	420	1	338	336	1	369	310	1	319	596	2	305	596	1	239	750	1	305	609	1	280	363	1	255	312	1	332	447	1	475	397	1	307
	211	504	1	202	506	1	267	400	1	200	667	1	239	433	1	237	423	1	339	477	1	370	206	1	323	361	1	307	601	1	240	117	1	310	578	1	281	352	1	256	305	1	332	516	1	477	415	1	307
	214	497	1	202	514	1	267	452	1	201	264	1	239	693	1	237	464	1	342	238	1	370	482	1	323	578	1	307	606	1	242	192	1	310	623	1	283	331	1	258	311	1	336	360	1	477	425	1	307
	215	151	1	204	534	1	270	376	1	202	650	1	239	712	1	237	696	1	346	325	1	376	575	1	323	646	1	308	595	1	247	392	1	315	607	1	283	389	1	258	327	1	340	413	1	478	435	1	307
	215	604	1	205	522	1	274	414	1	205	263	1	240	324	1	238	398	1	346	559	1	379	525	1	329	584	1	309	595	1	250	258	1	316	577	1	283	422	1	258	334	1	361	323	1	480	417	1	307
	216	635	1	206	590	1	283	389	1	206	342	1	240	402	1	238	426	1	352	495	1	379	577	1	332	543	1	312	592	1	252	258	1	319	593	1	287	338	1	259	318	1	366	343	1	480	452	1	309
	217	116	1	206	625	1	283	408	1	209	673	1	240	415	1	238	427	1	354	358	1	387	565	1	333	370	1	312	593	1	252	521	1	323	457	1	288	326	1	260	309	1	379	314	1	482	444	1	310
	217	620	1	207	120	1	291	376	1	211	650	1	240	420	1	238	581	1	355	220	1	392	561	1	339	396	1	312	598	1	259	724	1	326	470	1	288	431	1	261	327	1	381	447	1	482	449	1	311
	217	652	1	207	160	1	293	430	1	212	175	1	241	673	1	239	315	1	357	591	1	393	549	1	340	152	1	313	584	1	262	112	1	328	189	1	291	321	1	261	343	1	382	533	1	483	422	1	311
	218	593	1	207	559	1	295	419	1	213	254	1	242	602	1	240	421	1	360	304	1	403	547	1	345	601	1	314	545	1	263	333	1	330	472	1	292	301	1	261	351	1	393	601	1	484	405	1	312
	218	685	1	207	644	1	298	489	1	213	739	1	242	663	1	240	548	1	362	466	1	406	176	1	346	592	1	314	557	1	265	390	1	332	230	1	292	395	1	262	325	1	396	199	1	484	440	1	312
	219	93	1	209	121	1	299	434	1	215	111	1	243	447	1	240	575	1	364	475	1	408	147	1	348	535	1	314	571	1	267	186	1	333	212	1	292	396	1	263	357	1	399	379	1	484	494	1	317
	219	513	1	209	623	1	306	391	1	215	624	1	243	676	1	240	691	1	366	571	1	408	292	1	349	170	1	315	588	1	268	497	1	335	227	1	293	362	1	265	351	1	408	477	1	485	461	1	317
	220	622	1	210	104	1	307	418	1	216	648	1	243	690	1	241	444	1	368	573	1	409	283	1	349	564	1	319	588	1	271	490	1	341	244	1	294	309	1	265	359	1	416	460	1	488	434	1	318
	221	608	1	212	502	1	308	405	1	218	618	1	244	631	1	241	456	1	370	456	1	414	498	1	350	563	1	320	611	1	272	369	1	342	464	1	295	403	1	266	353	1	422	451	1	488	440	1	319
	222	147	1	212	530	1	309	343	1	222	297	1	245	351	1	241	457	1	373	383	1	420	544	1	358	578	1	321	587	1	273	403	1	342	513	1	297	372	1	267	330	1	435	157	1	488	475	1	319
	230	567	1	212	631	1	311	319	1	226	644	1	246	379	1	241	520	1	375	359	1	420	585	1	359	134	1	321	608	1	275	375	1	343	220	1	299	368	1	271	330	1	435	470	1	489	441	1	320
	233	501	1	213	615	1	311	407	1	232	332	1	246	642	1	241	602	1	375	582	1	421	281	1	359	479	1	322	608	1	278	483	1	345	234	1	302	290	1	271	341	1	456	444	1	490	423	1	320
	234	523	1	213	628	1	312	333	1	232	670	1	248	576	1	241	690	1	389	532	1	422	599	1	362	472	1	323	590	1	279	450	1	345	457	1	302	353	1	273	321	1	459	499	1	491	434	1	321
	236	382	1	214	632	1	317	289	1	241	111	1	249	421	1	242	461	1	392	550	1	423	399	1	366	647	1	324	606	1	279	459	1	346	203	1	303	394	1	275	325	1	467	393	1	491	444	1	322
	237	428	1	215	587	1	318	429	1	247	357	1	251	388	1	243	416	1	393	442	1	424	593	1	382	543	1	325	568	1	283	186	1	346	250	1	304	585	1	278	371	1	470	494	1	491	450	1	323
	241	641	1	215	613	1	320	384	1	253	306	1	252	642	1	243	542	1	395	712	1	431	200	1	386	710	1	326	589	1	285	289	1	346	449	1	306	384	1	279	365	1	476	374	1	492	405	1	324
	246	538	1	215	635	1	322	381	1	260	549	1	253	409	1	244	409	1	396	526	1	433	181	1	393	149	1	326	604	1	286	625	1	347	240	1	306	558	1	280	365	1	483	251	1	493	469	1	324
	246	559	1	216	107	1	322	402	1	286	399	1	256	447	1	244	480	1	402	139	1	434	574	1	413	257	1	326	613	1	288	442	1	347	257	1	309	418	1	280	393	1	483	770	1	494	407	1	326
	248	511	1	216	142	1	324	717	1	294	89	1	257	315	1	244	625	1	407	246	1	436	523	1	416	119	1	327	545	1	289	569	1	348	236	1	309	424	1	280	563	1	484	474	1	494	412	1	326
	251	509	1	216	498	1	325	369	1	297	376	1	260	264	1	245	409	1	411	120	1	437	690	1	424	725	1	329	623	1	290	469	1	348	471	1	310	412	1	281	339	1	519	480	1	495	399	1	332
	252	530	1	216	572	1	326	283	1	300	341	1	261	468	1	245	442	1	420	289	1	440	511	1	425	129	1	332	573	1	290	719	1	349	204	1	312	388	1	281	341	1	527	539	1	495	428	1	334
	256	603	1	216	613	1	332	134	1	305	285	1	262	379	1	245	483	1	422	579	1	441	229	1	426	147	1	333	595	1	294	211	1	351	453	1	313	337	1	282	338	1	566	584	1	495	469	1	337
	265	518	1	218	531	1	334	421	1	311	248	1	262	444	1	245	703	1	424	482	1	442	497	1	429	176	1	339	588	1	297	251	1	352	239	1	316	439	1	282	425	1	570	303	1	496	449	1	338
	267	669	1	218	614	1	340	294	1	319	268	1	264	689	1	245	722	1	437	412	1	442	515	1	430	72	1	341	615	1	298	352	1	353	222	1	316	444	1	283	344	1				496	453	1	338
	272	617	1	219	118	1	342	127	1	322	271	1	267	371	1	246	593	1	447	302	1	444	461	1	430	161	1	344	609	1	299	433	1	354	500	1	318	348	1	283	589	1				496	461	1	340
	280	400	1	222	138	1	342	508	1	338	100	1	273	619	1	247	692	1	451	156	1	444	546	1	431	168	1	345	581	1	299	668	1	356	447	1	319	380	1	287	330	1				497	430	1	340
	280	490	1	222	638	1	343	251	1	343	236	1	280	716	1	248	681	1	465	565	1	446	473	1	432	78	1	346	591	1	300	542	1	357	267	1	321	424	1	290	358	2				497	497	1	341
	280	559	1	223	616	1	345	338	1	346	264	1	281	487	1	249	584	1	480	784	1	451	565	1	435	138	1	358	606	1	301	360	1	358	236	1	322	294	1	290	407	1				498	417	1	342
	283	384	1	223	628	1	347	302	1	348	406	1	282	418	1	251	422	1	485	398	1	451	621	1	438	645	1	365	533	1	307	398	1	358	740	1	323	401	1	291	375	1				498	464	1	343
	286	567	1	223	632	1	347	527	1	349	148	1	284	420	1	251	672	1	486	319	1	454	477	1	447	159	1	376	543	1	307	471	1	359	233	1	328	307	1	292	349	1				500	466	1	346
	287	393	1	224	626	1	352	463	1	351	271	1	285	376	1	251	681	1	490	289	1	455	214	1	448	145	1	419	191	1	309	505	1	359	260	1	328	324	1	292	357	1				501	487	1	350
	287	430	1	225	116	1	353	579	1	354	270	1	288	414	1	252	712	1	497	549	1	460	216	1	451	111	1	422	152	1	310	224	1	359	449	1	328	370	1	292	362	1				501	511	1	358
	293	289	1	225	557	1	357	469	1	357	231	1	289	448	1	253	401	1	499	307	1	470	182	1	452	112	1	428	128	1	311	537	1	360	442	1	329	394	1	293	355	1				503	437	1	358
	296	586	1	226	612	1	357	489	1	357	533	1	291	560	1	253	426	1	502	268	1	472	149	1	455	152	1	428	149	1	311	649	1	360	474	1	329	410	1	294	360	1				504	434	1	363
	298	629	1	226	621	1	359	459	1	360	462	1	293	409	1	254	671	1	513	466	1	480	503	1	457	157	1	429	170	1	312	138	1	361	476	1	332	429	1	294	574	1				504	474	1	368
	299	361	1	227	136	1	359	491	1	362	516	1	297	430	1	255	674	1	515	433	1	482	498	1	457	176	1	433	146	1	316	227	1	363	465	1	333	341	1	296	351	1				505	438	1	381
	301	389	1	227	545	1	362	302	1	365	393	1	302	432	1	256	644	1	516	470	1	486	441	1	461	127	1	435	140	1	317	438	1	365	237	1	337	326	1	296	381	1				505	470	1	395
	304	442	1	228	121	1	362	442	1	365	463	1	307	411	1	256	666	1	516	628	1	488	417	1	463	152	1	436	133	1	319	451	1	366	292	1	337	422	1	296	404	1				506	433	1	441
	309	577	1	231	118	1	363	467	1	366	682	1	310	400	1	256	689	1	523	522	1	489	313	1	465	141	1	437	137	1	321	176	1	370	451	1	341	306	1	296	427	1				509	454	1	497
	313	641	1	231	151	1	363	699	1	370	239	1	327	710	1	259	414	1	524	348	1	501	469	1	470	132	1	439	141	1	321	493	1	377	456	1	345	358	1	302	422	1				511	469	1
	322	414	1	231	604	1	364	357	1	375	256	1	379	698	1	259	678	1	555	277	1	511	502	1	471	116	1	443	131	1	323	483	1	379	204	1	349	340	1	304	394	1				512	452	1
	323	351	1	234	630	1	371	326	1	377	280	1				261	403	1	556	461	1	515	497	1	472	170	1	443	136	1	326	466	1	379	474	1	352	410	1	305	344	1				515	338	1
	325	408	1	240	497	1	375	468	1	379	237	2				261	422	1	599	411	1	521	365	1	484	128	1	444	154	1	330	421	1	388	492	1	356	339	1	310	390	1				515	443	1
	325	592	1	241	602	1	376	325	1	384	625	1				271	409	1				523	277	1	485	82	1	448	130	1	339	378	1	393	474	1	361	357	1	311	376	1				517	321	1
	334	608	1	255	629	1	378	501	1	385	47	1				271	435	1				523	365	1				448	155	1	341	470	1	394	414	1	362	318	1	311	381	1				517	457	1
	358	447	1	257	496	1	384	450	1	385	277	1				286	696	1				538	464	1				449	142	1	344	228	1	407	258	1	384	600	1	312	397	1				517	468	1
	382	531	1	262	614	1	389	294	1	387	69	1				310	400	1				550	158	1				451	126	1	350	481	1	413	703	1	410	576	1	312	416	1				518	505	1
	404	568	1	277	354	1	391	282	1	395	544	1				336	703	1				554	261	1				451	142	1	361	180	1	417	250	1	426	593	1	314	386	1				520	382	1
	453	636	1	277	355	1	391	381	1	396	252	1				347	264	1				555	469	1				453	160	1	362	227	1	418	249	1	434	593	1	315	367	1				522	487	1
				291	606	1	392	767	1	402	245	1				354	245	1				559	129	1				454	139	1	367	269	1	419	250	1				316	350	1				523	405	1
				305	391	1	399	560	1	404	742	1				356	696	1				561	706	1				454	140	1	368	588	1	422	284	1				317	405	1				523	486	1
				307	390	1	402	347	1	408	91	1				374	697	1										455	172	1	370	459	1	422	286	1				318	372	1				524	343	1
				308	608	1	406	379	1	409	507	1				376	712	1										459	151	1	373	290	1	423	259	1				321	648	1				524	443	1
				314	608	1	421	562	1	410	517	1				377	694	1										459	152	1	382	515	1	425	285	1				323	366	1				524	457	1
				316	614	1	424	569	1	410	518	1				398	177	1										461	139	1	385	647	1	426	297	1				323	372	1				525	418	1
				317	626	1	427	532	1	414	51	1				404	330	1										466	112	1	386	422	1	429	685	1				325	365	1				525	477	1
				318	596	1	432	459	1	415	511	1				451	677	1										466	134	1	393	210	1	430	286	1				325	378	1				527	440	1
				319	605	1	433	410	1	417	240	1				464	706	1										467	151	1	396	478	1	431	291	1				326	361	1				527	460	1
				328	480	1	436	317	1	421	536	1				483	380	1										469	118	1	402	696	1	437	240	1				326	370	1				530	459	1
				328	601	1	437	745	1	426	405	1																471	123	1	405	482	1	438	299	1				326	376	1				530	499	1
				341	591	1	443	344	1	426	558	1																471	160	1	407	246	1	441	220	1				326	581	1				532	447	1
				342	608	1	450	281	1	431	245	1																474	94	1	421	468	1	457	267	1				327	391	1				536	373	1
				383	608	1	454	563	1	433	789	1																476	122	1	425	304	1	459	419	1				328	378	1				539	434	1
				457	630	1	462	317	1	434	776	1																487	73	1	460	292	1	460	455	1				331	348	1				540	435	1
				460	452	1	463	555	1	435	549	1																505	162	1	466	373	1	461	395	1				331	364	1				541	499	1
				474	465	1	467	582	1	442	263	1																517	149	1	472	236	1	463	538	1				332	365	1
				552	487	1	472	533	1	442	527	1																521	156	1	482	219	1	464	362	1				336	372	1
							475	484	1	446	51	1																522	160	1	575	607	1	465	374	1				340	367	1
										446	68	1																524	175	1				465	409	1				341	354	1
										449	74	1																547	110	1				467	256	1				342	345	1
										450	491	1																						475	388	1				344	351	1
										455	496	1																						475	448	1				344	382	1
										459	518	1																						481	454	1				344	386	1
										461	777	1																						484	436	1				344	395	1
										464	481	1																						485	438	1				344	645	1
										468	516	1																						488	428	1				345	307	1
										508	258	1																						489	444	1				345	418	1
																																		493	472	1				346	301	1
																																		494	414	1				347	287	1
																																		496	464	1				348	326	1
																																		496	466	1				349	322	1
																																		499	455	1				349	344	1
																																		500	475	1				349	396	1
																																		501	229	1				349	402	1
																																		501	446	1				350	304	1
																																		502	463	1				352	378	1
																																		503	474	1				353	656	1
																																		507	479	1				354	292	1
																																		509	477	1				355	386	1
																																		514	463	1				356	400	1
																																		517	437	1				358	427	1
																																								359	356	1
																																								359	381	1
																																								360	300	1
																																								360	400	1
																																								361	321	1
																																								363	398	1
																																								377	613	1
																																								380	611	1
																																								396	608	1
																																								446	408	1
																																								451	378	1
[truncated: 11 more columns]

## Sheet: Figure 8b-c;e-f
Figure 8(b)				Figure 8(c)				Figure 8(e)				Figure 8(f)
x	y	# gaze		x	y	# gaze		x	y	# gaze		x	y	# gaze		NOTE: Heatmaps can be generated assuming a 384x4500px page using a gaussian kernel (sigma=20). Only pixel locations (x, y) with 1 or more gaze predictions are indicated.
25	1497	1		31	1599	1		29	788	1		67	1372	1
28	664	1		33	698	1		31	774	1		73	1364	1
30	665	1		33	704	1		31	826	1		76	1213	1
31	1042	1		33	711	1		32	741	1		77	1174	1
31	1050	1		33	1523	1		34	769	1		78	1198	1
33	643	1		34	688	1		34	783	1		78	1303	1
33	654	1		34	696	1		37	765	1		80	1146	1
33	661	1		34	697	1		37	861	1		82	1367	1
33	670	1		34	715	1		39	876	1		83	1354	1
33	672	1		34	1563	1		40	727	1		86	1384	1
34	588	1		34	1608	1		44	890	1		92	1123	1
34	635	1		34	1609	1		48	731	1		95	1116	1
34	637	1		34	1618	1		50	710	1		95	1143	1
34	639	1		34	1622	1		50	751	1		96	1174	1
34	1035	1		35	686	1		51	698	1		98	1116	1
35	587	1		35	691	1		55	1083	2		101	920	1
35	663	1		35	692	1		57	667	1		102	1154	1
35	673	1		35	748	1		59	751	1		104	1143	1
35	788	1		35	1497	1		59	895	1		105	1214	1
35	790	1		35	1501	1		61	687	1		107	1355	1
35	1037	1		35	1503	1		61	691	1		107	1431	1
35	1039	1		35	1513	1		62	818	1		107	1435	1
36	581	1		35	1621	1		62	898	1		108	1435	1
36	582	1		36	1494	1		63	917	1		110	1119	1
36	587	1		36	1501	1		64	786	1		111	1430	1
36	1033	1		37	675	1		68	794	1		112	1434	1
36	1036	1		37	766	1		69	750	1		113	1427	1
36	1037	1		37	1539	1		74	714	1		113	1428	1
36	1427	1		37	1540	1		74	729	1		115	1114	1
37	652	1		38	669	1		74	887	1		115	1205	1
37	1031	1		38	1603	1		77	913	1		115	1433	1
37	1032	1		39	760	1		78	726	1		115	1435	1
37	1540	1		39	781	1		78	775	1		116	1430	1
38	1385	1		39	1519	1		78	917	1		117	1425	1
38	1398	1		39	1627	1		78	1071	1		118	1171	1
39	578	1		40	663	1		79	956	1		118	1189	1
39	693	1		40	687	1		80	907	1		119	1077	1
39	1026	1		40	730	1		80	912	1		119	1432	1
39	1379	1		40	975	1		81	917	1		119	1434	1
39	1414	1		40	1493	1		81	924	1		121	1076	1
39	1519	1		40	1629	1		81	1065	1		121	1424	1
41	696	1		41	997	1		82	807	1		122	947	1
41	754	1		41	1478	1		83	845	1		122	948	1
42	1280	1		41	1628	1		83	925	1		122	1033	1
42	1398	1		42	711	1		85	717	1		122	1079	1
43	684	1		42	724	1		85	932	1		122	1368	1
43	690	1		42	1074	1		85	1011	1		123	946	1
43	754	1		42	1475	1		86	860	1		123	973	1
43	1062	1		42	1489	1		86	1000	1		123	1078	1
43	1536	1		42	1582	1		86	1003	1		123	1435	1
43	1544	1		43	666	1		86	1095	1		124	1218	1
44	588	1		43	722	1		87	958	1		124	1248	1
44	682	1		43	950	1		87	1116	1		124	1425	1
44	684	1		43	1473	1		88	921	1		126	992	1
44	742	1		43	1531	1		88	982	1		126	1103	1
44	1529	1		43	1536	1		88	1052	1		126	1175	1
45	574	1		43	1544	1		89	732	1		126	1366	1
45	594	1		44	654	1		89	782	1		128	951	1
45	633	1		44	657	1		89	899	1		128	952	1
45	687	1		44	664	1		89	1017	1		128	1176	1
45	1401	1		44	665	1		89	1047	1		128	1357	1
45	1533	1		44	963	1		89	1109	1		128	1415	1
45	1550	1		44	1005	1		90	1073	1		128	1419	1
46	653	1		44	1484	1		90	1097	1		128	1433	1
46	680	1		44	1529	1		91	766	1		129	1366	1
46	709	1		44	1629	1		91	895	1		130	937	1
46	739	1		45	704	1		91	979	1		130	1365	2
46	1563	1		45	1004	1		91	982	1		130	1424	1
47	693	1		45	1550	1		91	1046	1		131	936	1
47	1056	1		46	660	1		91	1201	1		131	1214	1
47	1061	1		46	661	1		91	1371	1		131	1393	1
47	1200	1		46	677	1		92	698	1		131	1432	1
47	1265	1		46	940	1		92	1005	1		132	1030	1
48	807	1		46	1066	1		92	1008	1		132	1033	1
48	1018	1		46	1468	1		92	1069	1		132	1420	1
48	1527	1		46	1563	1		92	1070	1		133	988	1
49	678	1		47	660	1		92	1153	1		133	1364	1
49	727	1		47	918	1		92	1168	1		134	1092	1
50	583	1		47	933	1		92	1369	1		134	1096	1
50	675	1		47	946	1		93	1053	1		134	1364	1
50	1196	1		47	1468	1		93	1067	1		134	1413	1
50	1559	1		48	762	1		93	1068	1		135	913	1
51	547	1		48	945	1		94	976	2		135	920	1
51	695	1		48	953	1		94	1046	1		135	999	1
51	740	1		48	954	1		95	606	1		135	1166	1
51	1006	1		48	1016	1		95	681	1		136	927	1
51	1058	1		48	1532	1		95	893	1		136	952	1
51	1064	1		49	655	1		95	1024	1		136	1035	1
51	1195	1		49	664	1		95	1161	1		136	1089	1
51	1201	1		49	715	1		96	950	1		136	1172	1
52	910	1		49	997	1		96	1092	1		136	1217	1
52	977	1		49	1061	1		96	1151	1		136	1218	1
52	1260	1		49	1559	1		97	614	1		136	1290	1
53	626	1		50	711	1		97	956	1		136	1397	1
53	672	1		50	833	1		97	965	1		136	1432	1
53	733	1		50	896	1		97	1002	1		137	913	1
53	763	1		50	922	1		97	1120	1		137	999	1
53	1048	1		50	946	1		97	1243	1		137	1083	1
53	1059	1		50	1559	2		97	1325	1		137	1097	1
53	1257	1		50	1617	1		97	1382	1		137	1376	1
53	1566	1		51	652	1		98	668	1		138	688	1
54	672	1		51	1557	1		98	744	1		138	1061	1
54	719	1		52	883	1		98	851	1		138	1086	1
54	798	1		52	1605	1		98	915	1		138	1216	1
54	1081	1		52	1616	1		98	1074	1		138	1434	1
55	493	1		53	1134	1		98	1174	1		139	1093	1
55	683	1		53	1648	1		99	929	1		139	1100	1
55	718	1		54	660	1		99	967	1		139	1434	1
55	1012	1		54	663	1		99	1036	1		140	978	1
55	1053	1		54	698	1		99	1072	1		140	1213	1
55	1261	1		54	709	1		100	1066	1		141	684	1
56	691	1		54	924	1		101	961	1		141	1007	1
56	929	1		54	1057	1		101	962	1		141	1430	1
56	1015	1		55	647	1		101	1067	1		141	1431	1
56	1284	1		55	649	1		102	917	1		142	1120	1
56	1672	1		55	650	1		102	963	2		142	1371	1
57	513	1		55	663	1		102	973	1		142	1416	1
57	521	1		55	694	1		102	1053	1		143	744	1
57	650	1		55	695	1		102	1360	1		143	1036	1
57	696	1		55	984	1		103	595	1		143	1114	1
57	761	1		55	1054	1		103	924	1		143	1376	1
57	1191	1		56	711	1		103	956	1		143	1429	1
57	1554	1		56	917	1		103	1123	1		144	977	1
58	715	1		56	1125	1		104	593	1		144	1031	1
58	716	1		56	1458	1		104	935	1		144	1248	1
58	764	1		57	648	1		104	978	1		144	1255	1
58	1051	1		57	791	1		104	1002	1		145	1062	1
58	1491	1		57	969	1		104	1147	1		145	1372	1
59	739	1		57	1139	1		104	1355	1		145	1387	1
59	763	1		57	1554	1		104	1426	1		145	1425	1
59	1675	1		58	649	1		105	593	1		145	1427	1
60	699	1		58	748	1		105	970	1		145	1430	1
60	805	1		58	892	1		105	1370	1		146	688	1
60	1031	1		58	929	1		106	960	1		146	774	1
61	713	1		58	1463	1		106	970	1		146	948	1
61	717	1		58	1491	1		106	1058	1		146	1232	1
61	728	1		59	937	1		106	1220	1		146	1430	1
61	762	1		60	962	1		107	919	1		146	1431	1
61	1044	1		61	647	1		107	1014	1		147	786	1
61	1105	1		61	691	1		107	1100	1		147	959	1
61	1452	1		61	725	1		107	1370	1		147	1110	1
61	1476	1		61	919	1		108	585	1		147	1368	1
61	1490	1		61	1452	1		108	761	1		147	1382	1
61	1499	1		61	1490	1		108	884	1		148	790	1
61	1520	1		61	1609	1		108	928	1		148	895	1
61	1528	1		62	644	1		108	1034	1		148	968	1
61	1693	1		62	726	1		109	593	1		148	1415	1
62	712	1		62	761	1		109	697	1		148	1429	1
62	1048	2		62	771	1		109	715	1		149	962	1
62	1185	1		62	793	1		109	718	1		149	1027	1
62	1501	1		62	804	1		109	965	1		149	1037	1
62	1673	1		62	884	1		109	1030	1		149	1237	1
62	1684	1		62	1501	1		109	1362	1		150	693	1
63	572	1		63	646	1		109	1368	1		150	956	1
63	586	1		63	747	1		109	1374	1		150	1037	1
63	713	1		63	970	1		110	600	1		150	1039	1
63	761	1		63	1600	1		110	707	1		150	1347	1
63	1028	1		64	913	1		110	1087	1		150	1398	1
64	666	1		64	1484	1		111	601	1		151	959	1
64	667	1		64	1505	1		111	733	1		151	1249	1
64	1024	1		64	1636	1		111	843	1		151	1253	2
64	1251	1		65	655	1		111	1067	1		152	926	1
64	1305	1		65	730	1		111	1351	1		152	1361	1
64	1484	1		65	756	1		112	926	1		153	729	1
64	1505	1		65	928	1		112	1026	1		153	1023	1
64	1665	1		65	955	1		112	1035	1		153	1427	1
64	1684	1		65	1464	1		112	1055	1		154	725	1
65	563	1		65	1517	1		113	703	1		154	738	1
65	565	1		65	1518	1		113	921	1		154	962	1
65	832	1		65	1606	1		113	926	1		154	1032	1
65	1185	1		66	951	1		113	932	1		154	1060	1
65	1225	1		66	1228	1		113	996	1		154	1389	1
65	1317	1		66	1363	1		113	1074	1		155	952	1
65	1464	1		67	689	1		113	1385	1		156	1033	1
65	1501	1		67	724	1		114	968	1		156	1236	1
65	1514	1		67	779	1		114	1080	1		156	1424	1
65	1517	1		67	790	1		114	1082	1		156	1427	1
65	1518	1		67	917	1		114	1360	1		157	1045	1
65	1547	1		67	1353	1		115	577	1		157	1055	1
66	550	1		68	777	1		115	1002	1		157	1113	1
66	757	1		68	990	1		116	1059	1		158	806	1
66	804	1		68	1318	1		116	1381	1		158	944	1
66	910	1		68	1425	1		117	850	1		158	973	1
66	989	1		68	1539	1		117	877	1		158	1029	1
66	1363	1		69	640	1		117	908	1		158	1123	1
67	667	1		69	1493	1		118	1038	1		158	1343	1
67	1099	1		69	1557	1		118	1043	1		158	1358	1
67	1181	1		70	659	1		119	969	1		158	1423	1
67	1250	1		70	788	1		119	1060	1		159	1354	1
67	1353	1		70	905	1		120	1023	1		159	1359	1
67	1432	1		70	1003	1		121	947	1		160	956	1
67	1506	1		70	1432	1		121	1025	1		161	813	1
67	1515	1		71	602	1		121	1067	1		161	1034	1
68	1115	1		71	640	1		121	1080	1		161	1135	1
68	1266	1		71	715	1		121	1081	1		161	1352	1
68	1425	1		71	1195	1		122	731	1		162	695	1
68	1516	1		71	1229	1		122	850	1		162	1024	1
68	1521	1		72	648	1		122	1034	1		162	1032	1
68	1539	1		72	680	1		122	1077	1		162	1035	1
69	656	1		72	749	1		123	1064	1		162	1040	1
69	1004	1		72	768	1		123	1150	1		162	1339	1
69	1033	1		72	776	1		123	1214	1		163	689	1
69	1463	1		72	1539	1		124	915	1		163	1149	1
69	1493	1		72	1609	1		124	1027	1		163	1180	1
69	1579	1		73	637	1		124	1060	1		163	1342	1
69	1657	1		73	754	1		124	1114	1		163	1421	1
70	698	1		73	793	1		124	1358	1		164	737	1
70	769	1		73	796	1		125	820	1		164	1113	1
70	1074	1		73	827	1		125	901	1		164	1318	1
70	1151	1		73	930	1		125	939	1		165	1357	1
70	1432	1		73	943	1		125	963	1		165	1387	1
70	1444	1		73	1010	1		125	1055	1		166	1126	1
70	1521	1		73	1428	1		125	1155	1		166	1133	1
70	1541	1		74	464	1		126	606	1		166	1420	1
70	1544	1		74	660	1		126	623	1		166	1421	1
70	1669	1		74	741	1		126	707	1		167	807	1
71	661	1		74	787	1		126	938	1		167	1058	1
71	662	1		74	797	1		127	683	1		167	1186	1
71	1040	1		74	888	1		127	939	1		167	1416	1
71	1249	1		74	1036	1		127	944	1		167	1423	1
71	1444	1		74	1366	1		127	951	1		168	951	1
71	1534	1		74	1525	1		127	1058	1		168	1096	1
71	1661	1		75	714	1		128	666	1		168	1157	1
72	562	1		75	1312	1		128	958	1		169	1418	1
72	1474	1		75	1698	1		129	719	1		169	1435	1
72	1651	1		76	777	1		129	1432	1		170	1057	1
72	1655	1		76	1255	1		130	549	1		170	1150	1
73	1242	1		76	1318	1		130	601	1		170	1420	1
73	1389	1		76	1404	1		130	767	1		170	1422	1
74	746	1		77	632	1		130	779	1		170	1425	1
74	1097	1		77	675	1		130	922	1		171	1043	1
74	1166	1		78	1623	1		130	925	1		171	1112	1
74	1277	1		79	621	1		130	1024	1		171	1179	1
74	1366	1		79	721	1		130	1027	1		171	1384	1
74	1378	1		79	794	1		130	1042	1		171	1420	1
74	1463	1		79	824	1		130	1067	1		172	1028	1
74	1498	1		79	961	1		131	599	1		172	1073	1
74	1587	1		80	743	1		131	739	1		172	1430	1
75	808	1		80	909	1		131	778	1		173	623	1
75	1119	1		80	921	1		131	833	1		173	625	1
75	1185	1		80	1573	1		131	942	1		173	1413	1
75	1215	1		81	453	1		131	1030	1		173	1418	1
75	1592	1		81	465	1		131	1127	1		174	808	1
75	1596	1		81	655	1		131	1141	1		174	1032	1
75	1658	1		81	715	1		131	1152	1		174	1153	1
75	1664	1		81	744	1		132	455	1		174	1368	1
76	667	1		82	630	1		132	496	1		174	1418	1
76	814	1		82	650	1		132	727	1		174	1427	1
76	1404	1		82	718	1		132	954	1		175	1352	1
76	1435	1		82	795	1		132	1122	1		176	1417	1
76	1589	1		82	893	1		132	1160	1		176	1418	1
76	1631	1		82	1439	1		133	546	1		177	738	1
76	1695	1		82	1538	1		133	609	1		177	739	1
77	809	1		83	625	1		133	726	1		177	1101	1
77	1035	1		83	713	1		133	740	1		177	1381	1
77	1194	1		83	743	1		133	890	1		177	1418	1
77	1461	1		83	796	1		133	907	1		177	1422	1
77	1510	1		83	828	1		133	991	1		177	1433	1
77	1568	1		83	890	1		133	1046	1		178	803	1
77	1601	1		83	922	1		133	1054	1		178	1070	1
78	532	1		84	716	1		133	1072	1		178	1102	1
78	555	1		84	883	1		134	816	1		178	1104	1
78	702	1		84	890	1		134	1077	1		178	1159	1
78	1027	1		84	894	1		134	1100	1		178	1418	1
78	1184	1		84	1384	1		134	1341	1		180	627	1
78	1286	1		84	1447	1		134	1386	1		180	1070	1
78	1462	1		84	1450	1		135	581	1		180	1092	1
78	1463	1		85	647	1		135	732	1		180	1115	1
78	1551	1		85	651	1		135	797	1		180	1417	1
79	664	1		85	731	1		135	820	1		181	1116	1
79	1262	1		85	817	1		135	921	1		181	1388	1
79	1461	1		85	1024	1		135	927	1		182	729	1
79	1480	1		86	623	1		135	1020	1		182	965	1
79	1504	1		86	706	1		135	1053	1		182	1416	1
79	1654	1		86	726	1		135	1065	1		182	1417	1
80	653	1		86	734	1		135	1078	1		183	1091	1
80	809	1		86	809	1		135	1123	1		183	1114	1
80	1010	1		86	905	1		135	1382	1		183	1128	1
80	1100	1		86	908	1		136	604	1		183	1202	1
80	1184	1		86	1449	1		136	715	1		183	1419	1
80	1430	1		87	639	1		136	735	1		184	1417	1
80	1514	1		87	658	1		136	817	1		184	1418	1
80	1584	1		87	721	1		136	823	1		184	1426	1
81	666	1		87	794	1		136	841	1		185	1048	1
81	690	1		87	895	1		136	913	1		185	1104	1
81	976	1		87	906	1		136	923	1		185	1125	1
81	1116	1		87	953	1		136	943	1		185	1416	1
81	1415	1		87	1038	1		136	1071	1		186	1043	1
81	1478	1		87	1092	1		136	1080	1		186	1415	1
81	1530	1		88	621	1		136	1120	1		186	1423	1
81	1540	1		88	630	1		136	1156	1		187	716	1
81	1696	1		88	656	1		136	1177	1		187	1031	1
81	1697	1		88	675	1		137	847	1		188	1429	1
82	1025	1		88	735	1		137	1054	1		189	632	1
82	1239	1		88	737	1		138	807	1		189	1031	1
82	1439	1		88	789	1		138	822	1		189	1047	1
82	1444	1		88	799	1		138	922	1		189	1048	1
82	1516	1		88	811	1		138	932	1		189	1396	1
82	1590	1		88	865	1		138	964	1		189	1424	1
83	659	1		88	895	1		138	1034	1		190	1049	1
83	1135	1		88	901	1		138	1053	1		190	1416	2
83	1185	1		88	1427	1		138	1084	1		191	719	1
83	1188	1		88	1467	1		138	1179	1		191	1185	1
83	1535	1		88	1512	1		138	1262	1		191	1226	1
84	650	1		88	1643	1		139	581	1		191	1405	1
84	1384	1		89	793	1		139	806	1		191	1416	1
84	1447	1		89	813	1		139	817	1		191	1418	1
84	1450	1		89	816	1		139	1014	1		191	1419	1
84	1452	1		89	828	1		139	1016	1		191	1427	1
84	1467	1		89	889	1		139	1043	1		192	626	1
84	1554	1		89	890	1		139	1050	1		192	630	1
84	1696	1		89	894	1		139	1054	1		192	1133	1
85	662	1		89	964	1		140	818	1		192	1423	1
85	729	1		89	993	1		140	822	1		192	1426	1
85	1084	1		89	1541	1		140	828	1		192	1430	1
85	1113	1		90	478	1		140	904	1		192	1432	1
85	1425	1		90	848	1		140	986	1		193	1047	1
85	1429	1		90	892	1		140	1169	1		193	1415	1
85	1488	1		90	898	1		141	818	1		194	1099	1
85	1499	1		90	950	1		141	827	1		194	1102	1
85	1516	1		90	1011	1		141	1089	1		194	1118	1
85	1543	1		91	628	1		141	1127	1		194	1140	1
85	1548	1		91	676	1		141	1153	1		194	1144	1
86	661	1		91	735	1		141	1190	1		194	1411	1
86	1140	1		91	803	1		142	825	1		194	1432	1
86	1241	1		91	890	1		142	948	1		194	1434	1
86	1391	1		91	915	1		142	1019	1		195	734	1
86	1449	1		91	1586	1		142	1086	1		195	964	1
86	1477	1		92	730	1		142	1133	1		195	1093	1
86	1485	1		92	731	1		143	921	1		195	1113	1
86	1560	1		92	737	1		143	927	1		195	1348	1
87	1179	1		92	939	1		143	967	1		195	1404	1
87	1548	1		92	1342	1		143	1053	1		195	1417	1
87	1605	1		93	731	1		143	1066	1		195	1424	1
87	1610	1		93	737	1		143	1124	1		196	971	1
87	1624	1		93	1478	1		143	1156	1		196	1427	1
87	1665	1		93	1486	1		144	579	1		197	793	1
88	719	1		94	575	1		144	822	1		197	796	1
88	974	1		94	767	1		145	701	1		197	988	1
88	1047	1		94	815	1		145	976	1		197	1196	1
88	1084	1		94	834	1		145	1047	1		198	1016	1
88	1095	1		94	868	1		145	1058	1		198	1073	1
88	1182	1		94	888	1		145	1081	1		198	1111	1
88	1414	1		94	945	1		145	1429	1		198	1129	1
88	1427	1		94	962	1		146	1072	1		198	1242	1
88	1453	1		94	995	1		146	1106	1		198	1414	1
88	1467	1		94	1032	1		146	1154	1		198	1427	1
88	1490	1		94	1598	1		147	930	1		199	1220	1
89	690	1		95	795	1		147	1019	1		199	1340	1
89	1096	1		95	798	1		147	1080	1		199	1429	1
89	1182	1		95	862	1		147	1162	1		200	936	1
89	1194	1		95	892	1		147	1174	1		200	1141	1
89	1212	1		95	1465	1		148	903	1		200	1200	1
89	1214	1		95	1524	1		148	926	1		200	1232	1
89	1465	1		95	1544	1		148	1092	1		200	1414	1
89	1508	1		95	1603	1		149	577	1		201	1055	1
89	1542	1		96	607	1		149	868	1		201	1337	1
90	1184	1		96	725	1		149	880	1		201	1425	1
90	1269	1		96	734	1		149	940	1		202	1016	1
90	1282	1		96	950	1		149	1122	1		202	1099	1
90	1419	1		96	977	1		149	1170	1		202	1404	1
90	1438	1		96	1462	1		150	603	1		202	1414	1
90	1490	1		96	1505	1		150	889	1		202	1417	1
90	1506	1		96	1604	1		151	620	1		203	715	1
90	1614	1		97	615	1		151	714	1		203	1083	1
90	1671	1		97	701	1		151	833	1		203	1233	1
91	1094	1		97	702	1		151	851	1		203	1331	1
91	1373	1		97	746	1		151	910	1		203	1431	1
91	1435	1		97	870	1		151	939	1		203	1432	1
92	1061	1		97	876	1		151	1092	1		204	1424	1
92	1102	1		97	1491	1		151	1208	1		205	978	1
92	1261	1		97	1603	1		152	657	1		205	1231	1
92	1342	1		98	716	1		152	867	1		205	1399	1
92	1424	1		98	757	2		152	942	1		205	1428	1
92	1488	1		98	879	1		152	1163	1		205	1429	2
92	1594	1		98	912	1		153	598	1		206	1407	1
93	953	1		98	919	1		153	600	1		206	1425	1
93	1023	1		98	921	1		153	853	1		207	980	1
93	1124	1		98	922	1		153	898	1		207	1403	1
93	1171	1		98	986	1		153	957	1		207	1430	1
93	1184	1		98	1419	1		153	999	1		208	1395	1
93	1189	1		99	622	1		153	1003	1		208	1415	1
93	1206	1		99	721	1		153	1016	1		209	1213	1
93	1387	1		99	816	1		153	1144	1		209	1432	1
93	1418	1		99	903	1		153	1170	1		210	736	1
93	1478	1		99	1090	1		154	939	1		210	1423	1
93	1486	1		99	1506	1		154	945	1		211	1233	1
93	1497	1		99	1541	1		154	1020	1		211	1395	1
93	1516	1		100	696	1		154	1041	1		211	1418	1
93	1613	1		100	729	1		154	1057	1		211	1426	1
93	1654	1		100	767	1		155	905	1		212	1345	1
94	475	1		100	796	1		155	954	1		212	1430	1
94	651	1		100	889	1		155	1027	1		213	718	1
94	658	1		100	1449	1		155	1079	1		213	761	1
94	714	1		101	647	1		156	575	1		213	970	1
94	972	1		101	726	1		156	868	1		214	1127	1
94	1182	1		101	756	1		156	890	1		214	1419	1
94	1388	1		101	888	1		156	919	1		214	1427	1
94	1428	1		101	912	1		156	928	1		215	1037	1
94	1461	1		101	920	1		156	946	1		215	1191	1
94	1615	1		101	929	1		156	954	1		215	1417	1
95	1375	1		101	966	1		156	1085	1		215	1427	1
95	1378	1		101	974	1		156	1090	1		216	721	1
95	1394	1		101	979	1		157	696	1		216	970	1
95	1395	1		101	1549	1		157	929	1		216	1026	1
95	1403	1		102	613	1		157	1031	1		216	1428	1
95	1438	1		102	619	1		157	1034	1		217	1154	1
95	1454	1		102	821	1		157	1086	1		218	967	1
95	1488	1		102	828	1		157	1094	1		218	1099	1
95	1662	1		102	926	1		157	1160	1		218	1423	1
95	1674	1		102	937	1		157	1175	1		218	1433	1
95	1697	1		102	978	1		158	888	1		219	1018	1
96	620	1		102	1449	1		158	931	1		219	1332	1
96	670	1		102	1552	1		158	932	1		219	1419	1
96	725	1		103	613	1		158	1033	1		219	1420	1
96	916	1		103	722	1		158	1091	1		220	733	1
96	1121	1		103	913	1		158	1108	1		220	1393	1
96	1231	1		103	1017	1		158	1130	1		220	1415	1
96	1495	1		104	626	1		158	1167	1		220	1433	1
96	1502	1		104	699	1		158	1205	1		221	1343	1
96	1604	1		104	743	1		159	845	1		222	987	1
96	1639	1		104	775	1		159	952	1		222	1080	1
97	685	1		104	794	1		159	1033	1		222	1418	1
97	1256	1		104	906	1		160	609	1		222	1422	1
97	1388	2		104	915	1		160	1036	1		223	989	1
97	1419	1		104	959	1		160	1037	1		223	1081	1
97	1469	1		104	1316	1		160	1083	1		223	1342	1
97	1520	1		104	1541	1		160	1149	1		223	1411	1
97	1603	1		104	1549	1		160	1203	1		224	631	1
97	1606	1		105	565	1		161	919	1		224	1034	1
97	1674	1		105	639	1		161	924	2		224	1042	1
98	1015	1		105	697	1		161	925	1		224	1145	1
98	1023	1		105	819	1		161	976	1		224	1415	1
98	1142	1		105	913	1		161	1013	1		224	1418	1
98	1157	1		105	915	1		161	1072	1		224	1423	1
98	1202	1		105	1442	1		161	1094	1		225	1344	1
98	1204	1		105	1596	1		161	1159	1		225	1429	1
98	1248	1		106	611	1		161	1242	1		226	733	1
98	1437	1		106	618	1		162	686	1		226	1155	1
98	1461	1		106	918	1		162	871	1		226	1417	1
98	1472	1		106	933	1		162	956	1		226	1425	1
98	1502	1		106	934	1		162	1011	1		227	1077	1
98	1608	1		106	1422	1		162	1060	1		227	1416	1
99	653	1		106	1431	1		162	1090	1		227	1417	1
99	670	1		106	1526	1		162	1110	1		228	791	1
99	736	1		107	629	1		163	871	1		228	814	1
99	979	1		107	707	1		163	900	1		228	1038	1
99	1015	1		107	770	1		163	926	1		228	1403	1
99	1025	1		107	798	1		163	944	1		228	1417	1
99	1170	1		107	885	1		163	997	1		229	796	1
99	1175	1		107	894	1		163	1081	1		229	1077	1
99	1179	1		107	907	1		164	904	1		229	1417	1
99	1232	1		107	956	1		164	1029	1		229	1433	1
99	1423	1		107	969	1		164	1116	1		230	983	1
99	1424	1		107	1425	1		164	1137	1		230	1041	1
99	1454	1		107	1545	1		165	899	1		230	1348	1
99	1458	1		107	1548	1		165	930	1		231	630	1
99	1468	1		107	1565	1		165	959	1		231	1347	1
99	1555	1		107	1632	1		165	982	1		231	1435	1
100	708	1		108	608	1		166	912	1		232	802	1
100	765	1		108	648	1		166	933	1		232	1178	1
100	910	1		108	821	1		166	1025	1		232	1408	1
100	970	1		108	876	1		166	1052	1		232	1416	1
100	1029	1		108	902	1		166	1092	1		233	1414	1
100	1197	1		108	914	2		166	1137	1		233	1430	1
100	1433	1		108	972	1		167	593	1		235	988	1
100	1449	1		108	982	1		167	899	1		235	1040	1
100	1459	1		108	1412	1		167	940	1		235	1050	1
100	1508	1		108	1585	1		167	1074	1		235	1270	1
100	1609	1		108	1601	1		167	1111	1		235	1427	1
100	1684	1		108	1630	1		167	1205	1		235	1434	1
101	623	1		109	542	1		167	1274	1		236	1394	1
101	666	1		109	645	1		168	1004	1		236	1400	1
101	699	1		109	778	1		168	1109	1		236	1404	1
101	709	1		109	785	1		168	1158	1		237	908	1
101	925	1		109	789	1		168	1163	1		237	994	1
101	1146	1		109	796	1		169	895	1		237	1382	1
101	1241	1		109	801	1		169	907	1		238	654	1
101	1255	1		109	808	1		169	927	1		238	1062	1
101	1378	1		109	890	1		170	584	1		239	706	1
101	1435	1		109	910	1		170	892	1		239	1414	1
101	1459	1		109	919	1		170	943	1		240	1326	1
101	1499	2		109	950	1		170	1022	1		240	1417	1
101	1509	1		109	1021	1		170	1057	1		241	804	1
101	1528	1		109	1384	1		170	1124	1		241	1435	1
101	1549	1		109	1396	1		171	905	1		242	1048	1
101	1609	1		109	1415	1		171	922	1		242	1115	1
101	1628	1		109	1417	1		171	939	1		242	1347	1
102	618	1		109	1462	1		171	1052	1		243	801	1
102	672	1		109	1463	1		171	1096	1		243	1350	1
102	683	1		109	1477	1		172	1025	1		243	1396	1
102	811	1		109	1553	1		173	654	1		243	1415	1
102	1018	1		109	1556	1		173	658	1		244	1019	1
102	1095	1		109	1560	1		173	669	1		244	1417	1
102	1118	1		109	1581	1		173	943	1		245	627	1
102	1163	1		109	1604	1		173	1013	1		245	1348	1
102	1368	1		110	576	1		174	931	1		245	1411	1
102	1375	1		110	610	1		174	1014	1		246	681	1
102	1416	1		110	621	1		174	1023	1		246	1324	1
102	1426	1		110	635	1		174	1107	1		246	1419	1
102	1445	1		110	639	1		175	802	1		247	626	1
102	1449	1		110	793	1		175	946	1		247	654	1
102	1464	1		110	798	1		175	952	1		247	1069	1
102	1516	1		110	886	1		175	1018	1		247	1152	1
102	1543	1		110	908	1		175	1204	1		247	1382	1
102	1552	1		110	1016	1		176	559	1		247	1400	2
102	1655	1		110	1047	1		176	638	1		248	959	1
102	1680	1		110	1198	1		176	878	1		248	1036	1
103	617	1		110	1549	1		176	926	1		248	1053	1
103	668	1		110	1618	1		176	946	1		248	1070	1
103	909	1		111	465	1		176	1080	1		249	685	1
103	911	1		111	606	1		177	880	1		249	922	1
103	1135	1		111	755	1		177	961	1		249	952	1
103	1371	1		111	795	1		177	1008	1		249	999	1
103	1419	1		111	904	1		177	1076	1		249	1048	1
103	1460	1		111	925	1		178	650	1		249	1354	1
103	1466	1		111	1070	1		178	758	1		249	1359	1
103	1503	1		111	1347	1		178	1068	1		249	1416	1
103	1516	1		111	1420	1		179	882	1		249	1421	1
103	1517	1		111	1435	1		179	951	1		250	628	1
103	1638	1		111	1560	1		179	952	1		250	915	1
104	548	1		111	1642	1		179	1090	1		250	923	1
104	645	2		112	607	1		179	1156	1		250	926	1
104	654	1		112	612	1		180	562	1		250	1357	1
104	909	1		112	625	1		180	595	1		251	928	1
104	1129	1		112	673	1		180	701	1		251	1157	1
104	1207	1		112	737	1		180	799	1		251	1225	1
104	1244	1		112	861	1		180	850	1		251	1349	1
104	1257	1		112	871	1		180	870	1		251	1355	1
104	1381	1		112	973	1		180	949	1		252	649	1
104	1383	1		112	998	1		180	1071	1		252	1079	1
104	1415	1		112	1401	1		180	1195	1		252	1350	1
104	1416	1		112	1538	1		181	830	1		252	1404	1
104	1431	1		112	1672	1		181	928	1		252	1418	1
104	1443	1		113	546	1		181	957	1		252	1420	1
104	1463	1		113	797	1		182	593	1		253	1081	1
104	1480	1		113	819	1		182	637	1		253	1347	1
104	1482	1		113	910	1		182	945	1		253	1357	1
104	1508	1		113	980	1		182	970	1		253	1362	1
104	1510	1		113	983	1		182	1133	1		253	1418	1
104	1652	1		113	1150	1		183	915	1		253	1429	1
105	538	1		113	1618	1		183	955	1		254	1197	1
105	638	1		114	546	1		183	993	1		254	1402	1
105	730	1		114	595	1		183	1013	1		254	1416	1
105	734	1		114	605	1		183	1227	1		254	1417	1
105	811	1		114	694	1		184	599	1		255	930	1
105	962	1		114	773	1		184	606	1		255	1360	1
105	1033	1		114	776	1		184	821	1		255	1408	1
105	1135	1		114	780	2		184	905	1		255	1418	1
105	1227	1		114	920	1		184	931	1		255	1420	1
105	1367	1		114	974	1		184	1018	1		255	1421	2
105	1382	1		114	996	1		184	1065	1		256	1076	1
105	1437	1		114	1091	1		184	1072	1		256	1124	1
105	1442	1		114	1461	1		184	1102	1		256	1359	1
105	1486	1		114	1538	1		185	973	1		256	1361	1
105	1493	1		114	1565	1		185	1019	1		256	1419	2
105	1501	1		115	481	1		185	1087	1		256	1431	1
105	1509	1		115	535	1		185	1088	1		257	1411	1
106	558	1		115	547	2		186	950	1		257	1418	1
106	649	1		115	633	1		186	951	1		257	1419	1
106	717	1		115	668	1		186	955	1		258	996	1
106	813	1		115	796	1		186	1272	1		258	1090	1
106	1157	1		115	880	1		187	609	1		258	1187	1
106	1182	1		115	884	1		187	1075	1		258	1358	1
106	1422	1		115	921	1		187	1156	1		258	1366	1
106	1431	1		115	976	1		187	1368	1		258	1425	1
106	1545	1		115	1547	1		188	823	1		259	1009	1
107	648	1		115	1549	1		188	873	1		259	1350	1
107	689	1		115	1667	1		188	945	1		259	1419	1
107	751	1		116	464	1		188	1071	1		260	1330	1
107	905	1		116	819	1		189	874	1		260	1332	1
107	1045	1		116	877	1		189	878	1		260	1363	1
107	1089	1		116	887	1		189	880	1		260	1419	2
107	1184	1		116	893	1		189	1040	1		261	665	1
107	1193	1		116	915	1		189	1150	1		261	1066	1
107	1298	1		116	962	1		189	1321	1		261	1077	1
107	1342	1		116	1540	1		190	588	1		261	1082	1
107	1460	1		117	547	1		190	602	1		261	1115	1
107	1461	1		117	600	1		190	904	1		261	1347	1
107	1496	1		117	688	1		190	934	1		261	1415	1
107	1501	1		117	798	1		190	1047	1		261	1422	1
107	1548	1		117	799	1		192	668	1		261	1425	1
107	1603	1		117	941	1		192	1068	1		262	1032	1
107	1632	1		117	959	1		192	1178	1		262	1058	1
107	1633	1		117	962	1		193	573	1		262	1355	1
107	1685	1		117	1234	1		193	584	1		262	1358	1
108	922	1		117	1602	1		193	936	1		262	1414	1
108	1009	1		117	1612	1		193	1195	1		262	1419	1
108	1028	1		118	604	1		193	1248	1		263	1005	1
108	1147	1		118	610	1		193	1381	1		263	1081	1
108	1153	1		118	694	1		194	893	1		264	1003	1
108	1165	1		118	831	1		194	902	1		264	1164	1
108	1205	1		118	852	1		194	936	1		264	1416	1
108	1226	1		118	910	1		195	830	1		264	1421	1
108	1292	1		118	913	1		195	900	1		265	666	1
108	1398	1		118	919	1		195	922	1		265	1005	1
108	1427	1		118	933	1		195	946	1		265	1053	1
108	1436	1		118	1047	1		196	557	1		265	1070	1
108	1495	1		118	1064	1		196	890	1		265	1171	1
108	1502	1		118	1088	1		196	935	1		265	1255	1
108	1608	1		118	1461	1		196	1030	1		265	1331	1
108	1670	1		118	1481	1		196	1392	1		265	1421	1
108	1693	1		119	460	1		197	938	1		265	1432	1
109	647	1		119	641	1		197	1027	1		266	950	1
109	792	1		119	691	1		197	1042	1		266	1002	1
109	799	1		119	753	1		198	589	1		266	1055	1
109	812	1		119	767	1		198	885	1		266	1062	1
109	1025	1		119	805	1		198	930	1		266	1418	1
109	1030	1		119	893	2		198	989	1		267	813	1
109	1130	1		119	906	1		198	1086	1		267	1060	1
109	1172	1		119	935	1		198	1122	1		267	1362	1
109	1251	1		119	966	1		198	1217	1		267	1364	1
109	1302	1		119	1169	1		199	599	1		267	1413	1
109	1396	1		119	1245	1		199	938	1		267	1418	1
109	1411	1		119	1394	1		199	1102	1		267	1425	1
109	1455	1		119	1400	1		199	1247	1		268	634	1
109	1458	1		119	1550	1		199	1256	1		268	661	1
109	1462	1		119	1552	2		200	554	1		268	667	1
109	1509	1		120	582	1		200	939	1		268	1343	1
109	1512	1		120	671	1		200	967	1		268	1423	2
109	1581	1		120	770	1		200	977	1		268	1424	1
110	615	1		120	800	1		200	1015	1		268	1428	1
110	638	1		120	870	1		200	1094	1		269	1329	1
110	682	1		120	899	1		200	1249	1		269	1414	1
110	814	1		120	910	1		201	589	1		270	1037	1
110	980	1		120	960	1		201	597	1		270	1359	1
110	1133	1		120	975	1		201	679	1		270	1426	1
110	1417	1		120	985	1		201	680	1		271	1074	1
110	1424	1		120	1424	1		201	922	1		271	1415	1
110	1469	1		120	1454	1		201	931	1		271	1417	2
110	1471	1		120	1458	1		201	953	1		271	1422	1
110	1472	1		120	1491	1		201	1433	1		271	1431	1
110	1494	1		121	530	1		202	589	1		272	660	1
110	1495	1		121	643	1		202	915	1		272	1061	1
110	1508	1		121	654	1		202	930	1		272	1090	1
110	1549	1		121	717	1		202	1029	1		272	1365	1
110	1581	1		121	799	1		202	1393	1		272	1383	1
110	1589	1		121	805	1		203	940	1		272	1394	1
110	1674	1		121	981	1		203	1070	1		272	1424	1
111	705	1		121	984	1		203	1314	1		272	1426	1
111	813	1		121	1144	1		203	1423	1		273	1045	1
111	817	1		121	1220	1		204	864	1		273	1360	1
111	1130	1		121	1448	1		204	897	1		273	1418	2
111	1134	1		121	1464	1		204	929	1		273	1419	1
111	1386	1		121	1600	1		204	940	1		273	1421	1
111	1435	1		122	471	1		204	944	1		273	1423	1
111	1496	1		122	600	1		204	952	1		273	1427	1
111	1509	1		122	649	1		204	1042	1		273	1429	1
111	1638	1		122	709	1		204	1191	1		273	1430	1
112	710	1		122	772	1		205	561	1		274	1030	1
112	714	1		122	783	1		205	948	1		274	1300	1
112	806	1		122	806	1		205	951	1		274	1364	1
112	919	1		122	1538	1		205	1426	1		274	1422	1
112	1187	1		123	787	1		206	623	1		274	1424	1
112	1212	1		123	911	1		206	909	1		274	1428	1
112	1291	1		123	980	1		206	965	1		274	1429	1
112	1373	1		123	1109	1		206	975	1		275	657	1
112	1401	1		123	1538	1		206	1011	1		275	1013	1
112	1499	1		124	560	1		206	1306	1		275	1177	1
112	1546	1		124	690	1		206	1432	1		275	1247	1
112	1625	1		124	697	1		207	581	1		275	1434	1
112	1666	1		124	703	1		207	625	1		276	890	1
113	608	1		124	774	1		207	681	1		276	906	1
113	712	1		124	786	1		207	825	1		276	1056	1
113	886	1		124	799	1		207	897	1		276	1230	1
113	902	1		124	887	1		207	1021	1		277	1429	1
113	951	1		124	890	1		208	682	1		278	1017	1
113	1064	1		124	901	1		208	969	1		278	1421	1
113	1219	1		124	907	1		208	1034	1		278	1427	1
113	1455	1		124	1059	1		208	1250	1		278	1431	1
113	1474	1		124	1099	1		209	607	1		278	1434	1
113	1497	1		124	1371	1		209	919	1		279	933	1
113	1512	1		124	1494	1		209	991	1		279	1189	1
113	1517	1		125	639	1		209	1050	1		279	1423	1
114	813	1		125	646	1		209	1144	1		279	1424	1
114	873	1		125	666	1		210	583	1		279	1429	1
114	1077	1		125	697	1		210	895	1		280	1123	1
114	1120	1		125	801	1		210	948	1		280	1330	1
114	1148	1		125	819	1		210	961	1		280	1374	1
114	1177	1		125	889	1		211	1426	1		280	1424	1
114	1274	1		125	893	1		212	588	1		280	1425	1
114	1413	1		125	901	1		212	596	1		280	1435	1
114	1435	1		125	960	1		212	868	1		281	1080	1
114	1440	1		125	975	1		212	901	1		281	1367	1
114	1452	1		125	983	1		212	914	1		282	1068	1
114	1454	1		125	987	1		212	928	1		282	1343	1
114	1456	1		125	996	1		212	940	1		282	1386	1
114	1489	1		125	1268	1		213	624	1		282	1429	1
114	1504	1		125	1444	1		213	920	1		283	660	1
114	1544	1		125	1502	1		213	939	1		283	899	1
114	1669	1		126	461	1		213	1041	1		283	1024	1
114	1689	1		126	690	1		213	1098	1		283	1428	1
115	769	1		126	803	1		214	566	1		283	1433	1
115	827	1		126	859	1		214	571	1		284	1046	1
115	969	1		126	870	2		214	575	1		284	1054	1
115	1130	1		126	873	1		214	624	1		284	1435	1
115	1167	1		126	896	1		214	940	1		285	908	1
115	1258	1		126	1299	1		214	947	1		285	1114	1
115	1294	1		126	1592	1		214	972	1		286	1377	1
115	1412	1		127	527	1		215	576	1		286	1435	1
115	1419	1		127	540	1		215	890	1		287	1429	2
115	1437	1		127	565	1		215	971	1		287	1432	1
115	1475	1		127	567	1		215	980	1		288	665	1
115	1480	1		127	595	1		215	982	1		288	929	1
115	1486	1		127	633	1		215	1095	1		288	1128	1
115	1493	1		127	654	1		215	1346	1		288	1429	2
115	1549	1		127	687	1		215	1348	1		289	1019	1
115	1585	1		127	733	1		216	598	1		289	1349	1
115	1613	1		127	741	1		216	930	1		290	911	1
115	1682	1		127	757	1		216	942	1		290	919	1
116	620	1		127	782	1		216	1013	1		290	1099	1
116	667	1		127	783	1		216	1015	1		290	1218	1
116	670	1		127	822	1		217	564	1		290	1349	1
116	747	1		127	830	1		217	576	1		290	1431	1
116	885	1		127	948	1		217	865	1		291	1101	1
116	943	1		127	964	1		217	968	1		291	1432	1
116	1003	1		127	1034	1		218	586	1		292	926	1
116	1140	1		127	1505	1		218	890	1		292	1117	1
116	1237	1		127	1555	1		218	897	1		292	1158	1
116	1430	1		128	554	1		218	993	1		292	1168	1
116	1462	1		128	658	1		218	1074	1		292	1374	1
116	1505	1		128	671	1		218	1164	1		292	1434	1
116	1506	1		128	690	1		218	1349	1		293	909	1
116	1518	1		128	725	1		219	918	1		293	1003	1
116	1540	1		128	752	1		219	928	1		294	1101	1
116	1542	1		128	774	1		219	951	1		294	1183	1
116	1620	1		128	775	1		219	1075	1		295	1089	1
116	1648	1		128	798	1		219	1362	1		297	736	1
117	703	1		128	809	1		219	1367	1		297	1114	1
117	705	1		128	884	1		220	575	1		298	933	1
117	875	1		128	994	1		220	584	1		299	1435	1
117	978	1		128	1050	1		220	896	1		300	729	1
117	1010	1		128	1193	1		220	945	1		300	1352	1
117	1026	1		128	1536	1		220	1045	1		300	1377	1
117	1108	1		128	1544	1		221	606	1		301	1376	1
117	1159	1		129	591	1		221	896	1		302	732	1
117	1174	1		129	632	1		221	906	1		302	932	1
117	1227	1		129	661	1		221	986	1		303	1121	1
117	1413	1		129	687	1		221	1010	1		303	1194	1
117	1441	1		129	785	1		222	903	1		303	1415	1
117	1456	1		129	786	1		222	1011	1		304	949	1
117	1491	1		129	870	1		222	1352	1		304	1040	1
117	1497	1		129	885	1		223	559	1		305	1084	1
117	1502	1		129	1037	1		223	795	1		306	930	1
117	1647	1		129	1301	1		223	824	1		306	1124	1
118	701	1		129	1440	1		223	908	1		306	1166	1
118	756	1		130	447	1		223	928	1		307	925	1
118	776	1		130	683	1		223	988	1		307	1127	1
118	791	1		130	761	1		223	1042	1		307	1173	1
118	970	1		130	771	1		224	936	1		307	1387	1
118	992	1		130	799	1		224	1225	1		308	742	1
118	1196	1		130	873	1		225	698	1		308	1098	1
118	1212	1		130	885	1		225	786	1		308	1199	1
118	1432	1		130	938	1		225	865	1		309	1054	1
118	1461	1		130	973	1		225	935	1		310	1152	1
118	1466	1		130	1016	1		225	1296	1		310	1338	1
118	1481	1		130	1065	1		225	1355	1		311	706	1
118	1493	1		130	1234	1		226	566	1		312	1151	1
118	1508	1		130	1535	1		226	981	1		313	1142	1
118	1509	1		130	1581	1		226	987	1		313	1393	1
118	1517	1		131	576	1		226	1160	1		314	1178	1
118	1521	1		131	602	1		227	787	1		314	1393	1
118	1528	1		131	621	1		227	907	1		314	1400	1
118	1625	1		131	645	1		227	938	1		315	1121	1
118	1645	1		131	690	1		227	1037	1		316	1200	1
118	1649	1		131	758	1		227	1047	1		317	998	1
118	1697	1		131	792	1		227	1146	1		318	1129	1
119	603	1		131	801	1		228	577	1		318	1366	1
119	733	1		131	820	1		228	640	1		319	1161	1
119	782	1		131	922	1		228	929	1		319	1187	1
119	1012	1		131	996	1		228	1031	1		320	1397	1
119	1092	1		131	1045	1		228	1054	1		321	1397	1
119	1140	1		131	1132	1		228	1065	1		322	1102	1
119	1394	1		131	1225	1		228	1075	1		322	1398	1
119	1400	1		131	1252	1		228	1128	1		323	902	1
119	1448	1		131	1422	1		228	1232	1		323	912	1
119	1453	1		131	1559	1		229	571	1		323	914	1
119	1464	1		131	1674	1		229	581	1		323	1404	1
119	1489	1		132	591	1		229	791	1		324	902	1
119	1499	1		132	622	1		229	915	1		324	909	1
119	1500	1		132	648	1		229	933	1		324	1167	1
119	1546	1		132	659	1		229	996	1		325	1165	1
119	1552	2		132	730	1		229	1103	1		325	1400	1
119	1582	1		132	783	1		229	1221	1		325	1414	1
119	1652	1		132	841	1		230	828	1		326	1177	1
120	623	1		132	887	1		230	927	1		327	906	1
120	700	1		132	895	1		230	931	1		329	1103	1
120	989	1		132	982	1		230	986	1		329	1164	1
120	1179	1		132	1041	1		230	1154	1		329	1191	1
120	1372	1		133	505	1		230	1255	1		329	1408	1
120	1386	1		133	610	1		230	1355	1		330	682	1
120	1406	1		133	643	2		231	551	1		330	1357	1
120	1454	1		133	653	1		231	899	1		331	1109	1
120	1458	1		133	669	1		231	934	1		331	1153	1
120	1466	1		133	689	1		231	942	1		332	1125	1
120	1468	1		133	711	1		231	979	1		332	1411	1
120	1479	1		133	752	1		231	1156	1		333	965	1
120	1496	1		133	779	1		232	901	1		333	1147	1
120	1506	1		133	782	1		232	1037	1		333	1414	1
120	1513	1		133	798	1		232	1070	1		335	900	1
120	1576	1		133	804	1		232	1089	1		335	921	1
120	1645	1		133	820	1		232	1193	1		336	911	1
121	619	1		133	850	1		232	1292	1		336	912	1
121	651	1		133	856	1		233	597	1		336	1172	1
121	680	1		133	886	1		233	798	1		337	920	1
121	969	1		133	956	1		233	934	1		337	1167	1
121	1045	1		133	969	1		233	1043	1		338	693	1
121	1055	1		133	985	1		233	1058	1		339	1181	1
121	1091	1		133	1042	1		233	1254	1		339	1184	1
121	1126	1		133	1415	1		234	905	1		340	695	1
121	1174	1		133	1422	1		234	1074	1		340	1147	1
121	1253	1		133	1487	1		235	564	1		340	1206	1
121	1453	1		133	1602	1		235	602	1		341	888	1
121	1464	1		133	1604	1		235	682	1		343	948	1
121	1480	1		133	1609	1		235	825	1		343	1114	1
121	1488	1		134	530	1		235	988	1		344	1123	1
121	1507	1		134	547	1		235	1027	1		345	703	1
121	1529	1		134	592	1		235	1031	1		345	1191	1
121	1538	1		134	604	1		236	571	1		346	716	1
121	1576	1		134	642	1		236	605	1		346	893	1
121	1605	1		134	655	1		236	1142	1		346	968	1
122	533	1		134	723	1		237	559	1		346	996	1
122	664	1		134	750	1		237	575	1		347	996	1
122	697	1		134	766	1		237	826	1		347	1150	1
122	761	1		134	902	1		237	907	1		348	897	1
122	801	1		134	1136	1		237	938	1		348	1110	1
122	1051	1		134	1223	1		237	1058	1		349	712	1
122	1053	1		134	1252	1		238	893	1		349	961	1
122	1121	1		134	1591	1		238	1066	1		350	900	1
122	1151	1		135	649	1		238	1283	1		350	1144	1
122	1262	1		135	661	1		239	925	1		351	717	1
122	1476	1		135	668	1		239	928	1		351	957	1
122	1491	1		135	677	1		239	935	1		352	719	1
122	1497	1		135	694	1		239	942	1		352	905	1
122	1538	1		135	727	1		239	1086	1		352	935	1
122	1543	1		135	750	1		240	599	1		353	721	1
122	1579	1		135	756	1		240	915	1		353	1128	1
122	1655	1		135	779	1		240	987	1		353	1159	1
123	620	1		135	806	1		240	1027	1		354	1020	1
123	627	1		135	819	2		240	1041	1		355	941	1
123	1090	1		135	903	1		240	1049	1		356	723	1
123	1095	1		135	955	2		240	1066	1		356	725	1
123	1234	1		135	981	1		240	1186	1		356	729	1
123	1278	1		135	998	1		241	936	1		356	908	1
123	1366	1		135	1000	1		241	991	1		356	912	1
123	1419	1		135	1140	1		241	1000	1		357	942	1
123	1454	1		135	1438	1		241	1342	1		357	1191	1
123	1456	1		135	1549	1		242	826	1		358	1160	1
123	1484	1		135	1577	1		242	896	1		359	1154	1
123	1499	1		135	1693	1		242	906	1		359	1168	1
123	1501	1		136	618	1		242	987	1		360	1178	1
123	1507	1		136	741	1		242	1251	1		361	946	1
123	1510	1		136	743	1		243	564	1		361	1157	1
123	1512	1		136	795	1		243	982	1		362	960	1
123	1513	2		136	798	1		244	650	1		362	1145	1
123	1538	1		136	893	1		244	900	1		362	1147	1
123	1577	1		136	948	1		244	984	1		362	1170	1
124	608	1		136	950	1		244	985	1		363	1123	1
124	825	1		136	974	1		244	1013	1		364	971	1
124	886	1		136	1045	1		245	565	1		365	1034	1
124	965	1		136	1088	1		245	914	1		366	1042	1
124	1045	1		136	1094	1		245	929	1		366	1129	1
124	1073	1		136	1128	1		245	962	1		366	1138	1
124	1121	1		136	1267	1		245	1080	1		366	1158	1
124	1139	1		136	1488	1		245	1183	1		367	946	1
124	1152	1		136	1670	1		246	575	1		369	978	1
124	1167	1		137	609	1		246	868	1		371	988	1
124	1217	1		137	806	1		246	880	1		374	1132	1
124	1394	1		137	857	1		246	1037	1		374	1143	1
124	1454	1		137	941	1		247	1312	1		374	1170	1
124	1473	1		137	966	1		248	912	1		377	979	1
124	1494	1		137	989	1		248	913	1		377	983	1
124	1501	1		137	1000	1		248	1084	1		377	990	1
124	1505	1		137	1048	1		249	689	1		378	1029	1
124	1629	1		137	1257	1		249	719	1		378	1036	1
124	1644	1		137	1433	1		249	762	1		378	1180	1
125	531	1		137	1545	1		249	1030	1		379	1030	1
125	613	1		138	625	1		249	1047	1		379	1164	1
125	697	1		138	739	1		249	1203	1		379	1183	1
125	958	1		138	786	1		250	919	1		380	1186	1
125	961	1		138	816	1		250	1050	1		380	1187	1
125	1111	1		138	856	1		250	1059	1		380	1189	1
125	1160	1		138	865	1		250	1238	1		381	989	1
125	1285	1		138	866	1		251	569	1		381	1156	1
125	1415	1		138	876	1		251	931	1		382	995	1
125	1444	1		138	895	1		251	934	1		382	1011	1
125	1454	1		138	1140	1		251	941	1		382	1023	1
125	1478	1		138	1416	1		251	1031	1		382	1195	1
125	1485	1		138	1476	1		251	1048	1
125	1499	1		138	1534	1		251	1051	1
125	1502	1		139	592	1		251	1058	1
125	1540	1		139	682	1		251	1170	1
125	1629	1		139	702	1		251	1186	1
125	1631	1		139	707	1		252	643	1
125	1697	1		139	738	1		252	923	1
126	575	1		139	804	1		252	930	1
126	606	1		139	817	1		253	908	1
126	612	1		139	883	1		253	921	1
126	619	1		139	907	1		253	991	1
126	639	1		139	927	1		253	1163	1
126	654	1		139	1054	1		254	989	1
126	827	1		139	1440	1		254	992	1
126	930	1		139	1442	1		254	1023	1
126	972	1		139	1456	1		254	1302	1
126	1000	1		139	1670	1		255	938	1
126	1427	1		140	538	1		255	944	1
126	1451	1		140	585	1		255	953	1
126	1456	1		140	632	1		255	1015	1
126	1480	1		140	665	1		255	1237	1
126	1483	1		140	692	1		255	1342	1
126	1495	1		140	737	1		255	1346	1
126	1542	1		140	752	1		256	896	1
126	1560	1		140	781	1		256	932	1
126	1563	1		140	814	1		256	946	1
126	1651	1		140	818	1		256	1026	1
127	619	1		140	939	1		256	1173	1
127	816	1		140	1046	1		257	841	1
127	960	1		140	1129	1		257	927	1
127	967	1		140	1409	1		257	931	1
127	1021	1		140	1449	1		257	1157	1
127	1068	1		140	1464	1		257	1175	1
127	1118	1		140	1498	1		257	1251	1
127	1390	1		140	1536	1		258	928	1
127	1413	1		140	1551	1		258	942	1
127	1464	1		140	1673	1		258	1016	1
127	1492	1		141	648	1		258	1035	1
127	1504	1		141	653	1		259	1025	1
127	1505	1		141	678	1		259	1056	1
127	1519	1		141	684	1		259	1100	1
127	1543	1		141	708	1		259	1115	1
127	1627	1		141	716	1		259	1176	1
128	646	1		141	717	1		259	1295	1
128	832	1		141	720	1		260	1012	1
128	990	1		141	766	1		261	924	1
128	1098	1		141	781	1		261	945	1
128	1114	1		141	787	1		261	953	1
128	1193	1		141	797	1		261	1040	1
128	1420	1		141	854	1		261	1058	1
128	1426	1		141	858	1		261	1083	1
128	1498	1		141	891	1		261	1191	1
128	1501	1		141	1000	1		261	1306	1
128	1514	1		141	1003	2		261	1429	1
128	1536	1		141	1080	1		262	577	1
128	1544	1		141	1090	1		262	907	1
128	1632	1		141	1439	1		262	926	1
128	1687	1		141	1627	1		262	1008	1
129	632	1		142	452	1		262	1022	1
129	673	1		142	641	1		262	1065	1
129	705	1		142	645	1		262	1137	1
129	959	1		142	670	1		262	1354	1
129	979	1		142	679	1		263	905	1
129	1104	1		142	755	1		263	1153	1
129	1135	1		142	826	1		264	920	1
129	1247	1		142	949	1		264	933	1
129	1281	1		142	1000	1		264	1053	1
129	1286	1		142	1049	1		264	1166	1
129	1403	1		142	1070	1		264	1264	1
129	1406	1		142	1215	1		264	1353	1
129	1419	1		142	1496	1		265	700	1
129	1422	1		142	1536	1		265	746	1
129	1440	1		142	1540	1		265	804	1
129	1445	1		142	1547	1		265	1030	1
129	1455	1		142	1597	1		266	579	1
129	1476	2		142	1623	1		266	589	1
129	1480	1		143	546	1		266	931	1
129	1487	1		143	575	1		266	1021	1
129	1488	1		143	603	1		267	790	1
129	1489	1		143	629	1		267	919	1
129	1513	1		143	639	1		267	920	1
129	1541	1		143	673	1		267	932	1
129	1584	1		143	674	1		267	965	1
129	1629	1		143	676	1		267	1006	1
130	533	1		143	716	1		267	1057	1
130	813	1		143	775	1		267	1352	1
130	965	1		143	823	1		267	1361	1
130	1075	1		143	826	1		268	770	1
130	1160	1		143	829	1		268	1012	1
130	1195	1		143	842	1		268	1014	1
130	1237	1		143	861	1		268	1263	1
130	1283	1		143	977	1		269	664	1
130	1399	1		143	1054	1		270	587	1
130	1413	1		143	1092	1		270	686	1
130	1415	1		143	1101	1		270	963	1
130	1427	1		143	1532	1		270	1061	1
130	1450	1		143	1542	1		271	796	1
130	1479	1		144	650	1		271	921	1
130	1517	1		144	655	2		271	933	1
130	1534	1		144	675	1		271	1015	1
130	1535	1		144	678	1		271	1019	1
130	1542	1		144	720	1		271	1031	1
130	1571	1		144	740	1		271	1052	1
130	1575	1		144	766	1		271	1077	1
130	1615	1		144	777	1		272	691	1
131	627	1		144	783	1		272	1008	1
131	632	1		144	789	1		272	1308	1
131	645	1		144	837	1		272	1359	1
131	947	1		144	842	1		273	638	1
131	971	1		144	874	1		273	1054	1
131	997	1		144	898	1		273	1070	1
131	1109	1		144	904	1		273	1180	1
131	1110	1		144	938	1		274	687	1
131	1185	1		144	940	1		274	1017	1
131	1378	1		144	950	1		274	1019	1
131	1397	1		144	969	1		274	1046	1
131	1414	1		144	1006	1		274	1362	1
131	1455	1		144	1081	1		275	931	1
131	1457	1		144	1094	1		275	942	1
131	1490	1		144	1424	1		275	1071	1
131	1494	1		144	1436	1		275	1313	1
131	1507	1		144	1473	1		276	1370	1
131	1514	1		144	1494	1		277	596	1
131	1520	1		144	1631	1		277	826	1
131	1567	1		145	649	1		277	1049	1
131	1580	1		145	665	1		277	1084	1
131	1686	1		145	668	1		278	893	1
132	565	1		145	684	1		278	896	1
132	956	1		145	697	1		279	717	1
132	959	1		145	716	1		279	897	1
132	967	1		145	720	1		279	1028	1
132	968	1		145	784	1		281	1018	1
132	970	1		145	799	1		281	1053	1
132	1013	1		145	874	1		281	1072	1
132	1070	1		145	889	1		282	934	1
132	1392	1		145	915	1		282	1035	1
132	1426	1		145	931	1		282	1145	1
132	1443	1		145	976	1		283	592	1
132	1447	1		145	979	1		283	1055	1
132	1449	1		145	1006	1		283	1064	1
132	1450	1		145	1035	1		283	1099	1
132	1467	1		145	1091	1		284	531	1
132	1491	1		145	1096	1		284	659	1
132	1492	1		145	1567	1		284	935	1
132	1510	1		146	582	1		284	949	1
132	1517	1		146	590	1		284	1176	1
132	1522	1		146	686	1		285	566	1
132	1564	1		146	690	1		285	1082	1
132	1565	1		146	754	1		285	1151	1
132	1576	1		146	763	1		286	707	1
132	1693	1		146	774	1		286	760	1
133	646	1		146	779	1		286	1077	1
133	689	1		146	782	1		286	1079	1
133	1123	1		146	869	1		286	1112	1
133	1130	1		146	884	1		287	599	1
133	1227	1		146	949	1		287	1058	1
133	1485	1		146	1006	2		287	1059	1
133	1486	1		146	1047	1		287	1063	1
133	1487	1		147	597	1		287	1072	1
133	1488	1		147	671	1		288	934	2
133	1499	1		147	704	1		288	1017	1
133	1502	1		147	714	1		288	1030	1
133	1512	1		147	723	1		288	1064	1
133	1556	1		147	731	1		288	1180	1
133	1684	1		147	736	1		289	701	1
134	503	1		147	781	1		289	737	1
134	640	1		147	909	1		289	948	1
134	656	1		147	955	1		289	1185	1
134	798	1		147	969	1		289	1345	1
134	948	1		147	1043	1		290	924	1
134	950	1		147	1060	1		290	1074	1
134	974	1		147	1097	1		290	1098	1
134	980	1		147	1216	1		291	598	1
134	1129	1		147	1349	1		291	602	1
134	1133	1		147	1469	1		291	1056	1
134	1188	1		148	540	1		291	1071	1
134	1202	1		148	597	1		292	625	1
134	1229	1		148	634	1		292	755	1
134	1275	2		148	641	1		292	988	1
134	1277	1		148	679	1		292	1064	1
134	1367	1		148	737	1		293	594	1
134	1394	1		148	754	1		293	673	1
134	1411	1		148	768	1		293	934	1
134	1449	1		148	783	1		293	991	1
134	1475	1		148	844	1		293	1059	1
134	1478	1		148	860	1		294	914	1
134	1489	1		148	873	1		295	689	1
134	1490	1		148	966	1		295	736	1
134	1515	1		148	979	1		295	756	1
134	1516	2		148	1053	1		295	975	1
134	1524	1		148	1059	1		295	1017	1
134	1525	1		148	1060	1		295	1077	1
134	1612	1		148	1097	1		295	1080	1
134	1625	1		148	1462	1		296	695	1
135	624	1		149	687	1		296	958	1
135	649	1		149	710	1		296	1033	1
135	669	1		149	778	1		296	1101	1
135	686	1		149	825	1		297	1216	1
135	688	1		149	828	1		298	665	1
135	957	1		149	1057	1		298	1047	1
135	969	1		149	1527	1		298	1050	1
135	1086	1		149	1631	1		299	787	1
135	1088	1		149	1642	1		300	720	1
135	1130	1		149	1643	1		300	950	1
135	1153	2		150	642	1		300	1071	1
135	1273	1		150	661	1		300	1074	1
135	1432	1		150	741	1		300	1080	1
135	1448	2		150	771	1		301	914	1
135	1454	1		150	779	1		301	920	1
135	1466	1		150	797	1		301	928	1
135	1476	1		150	809	1		301	986	1
135	1484	1		150	856	1		302	838	1
135	1494	1		150	891	1		302	1039	1
135	1498	2		150	1006	2		302	1043	1
135	1501	1		150	1012	1		302	1054	1
135	1505	1		150	1060	1		303	709	1
135	1507	2		150	1120	1		303	1034	1
135	1511	1		150	1443	1		303	1042	1
135	1514	1		150	1599	1		304	670	1
135	1515	1		150	1638	1		304	945	1
135	1516	1		151	627	1		305	947	1
135	1517	1		151	650	1		305	1080	1
135	1530	1		151	674	1		306	682	1
135	1533	1		151	686	1		306	825	1
135	1537	1		151	694	1		306	910	1
135	1549	1		151	773	2		306	920	1
135	1639	1		151	791	1		306	943	1
136	676	1		151	797	1		306	1054	1
136	981	1		151	823	1		307	632	1
136	1030	1		151	830	1		307	883	1
136	1046	1		151	888	1		307	1097	1
136	1081	1		151	893	1		308	688	1
136	1457	1		151	922	1		308	908	1
136	1486	1		151	1006	1		308	969	1
136	1487	1		151	1080	1		308	980	1
136	1489	1		152	464	1		308	1059	1
136	1512	1		152	559	1		308	1200	1
136	1529	1		152	585	1		309	607	1
136	1531	1		152	594	1		309	727	1
136	1576	1		152	617	1		309	916	1
137	610	1		152	681	1		309	972	1
137	679	1		152	687	1		309	1215	1
137	691	1		152	690	1		310	607	1
137	736	1		152	772	1		310	718	1
137	857	1		152	833	1		310	1012	1
137	891	1		152	923	1		310	1085	1
137	1002	1		152	939	1		311	965	1
137	1155	1		152	980	1		311	1057	1
137	1165	1		152	1047	1		312	705	1
137	1229	1		152	1120	1		312	1056	1
137	1234	1		152	1140	2		312	1082	1
137	1308	1		152	1446	1		312	1101	1
137	1382	1		152	1528	1		313	903	1
137	1408	1		153	687	2		313	919	1
137	1454	1		153	722	1		313	978	1
137	1456	1		153	772	1		313	1057	1
137	1477	1		153	787	1		313	1065	1
137	1505	1		153	788	1		313	1095	1
137	1507	1		153	822	1		314	925	1
137	1517	1		153	823	1		315	664	1
137	1519	1		153	873	1		315	701	1
137	1542	1		153	895	1		315	956	1
137	1545	1		153	1122	1		315	960	1
137	1613	1		153	1135	1		315	1056	1
137	1646	1		153	1141	1		315	1062	1
138	604	1		153	1232	1		316	918	1
138	612	1		153	1488	1		316	992	1
138	684	1		154	592	1		317	917	1
138	999	1		154	600	1		317	920	1
138	1092	1		154	603	1		317	1282	1
138	1193	1		154	665	1		318	912	1
138	1274	2		154	722	1		318	1069	1
138	1417	1		154	764	1		320	616	1
138	1460	1		154	886	1		320	1052	1
138	1477	2		154	1060	1		321	700	1
138	1491	1		154	1129	1		321	957	1
138	1502	2		154	1135	1		321	1008	1
138	1506	1		154	1141	2		322	579	1
138	1520	1		154	1279	1		322	975	1
138	1534	1		154	1482	1		323	1073	1
138	1580	1		154	1564	1		323	1083	1
139	600	1		155	616	1		323	1113	1
139	618	1		155	645	1		324	730	1
139	955	1		155	699	1		324	912	1
139	1012	1		155	751	1		324	914	1
139	1157	1		155	820	1		324	980	1
139	1442	1		155	827	2		324	1087	1
139	1481	1		155	956	1		324	1096	1
139	1493	1		155	1009	1		324	1129	1
139	1495	1		155	1031	1		325	994	1
139	1497	1		155	1398	1		325	1068	1
139	1506	1		155	1424	1		326	626	1
139	1514	1		155	1456	1		326	629	1
140	601	1		155	1459	1		326	1009	1
140	659	1		155	1693	1		326	1029	1
140	737	1		156	545	1		326	1056	1
140	923	1		156	648	1		327	602	1
140	1043	1		156	649	1		327	738	1
140	1160	1		156	689	1		327	1011	1
140	1166	1		156	691	1		327	1061	1
140	1225	1		156	702	1		327	1390	1
140	1265	1		156	730	1		328	1064	1
140	1430	1		156	741	1		328	1067	1
140	1464	1		156	826	1		328	1069	2
140	1467	1		156	1167	1		328	1076	1
140	1494	1		156	1227	1		329	985	1
140	1495	1		156	1277	1		329	1080	1
140	1506	1		156	1282	1		330	1073	1
140	1509	1		156	1698	1		330	1330	1
140	1510	1		157	556	1		331	1005	1
140	1521	1		157	559	1		331	1121	1
140	1532	1		157	597	1		332	1071	1
140	1536	1		157	612	1		332	1073	1
140	1551	1		157	633	1		332	1077	1
140	1626	1		157	639	1		333	634	1
141	628	1		157	666	1		333	1064	1
141	645	1		157	713	1		334	770	1
141	649	1		157	787	1		334	1003	1
141	652	1		157	827	1		334	1077	1
141	726	1		157	895	1		334	1129	1
141	971	1		157	966	1		335	665	1
141	1168	1		157	979	1		335	1018	1
141	1206	1		157	1006	1		335	1085	1
141	1333	1		157	1163	1		335	1096	1
141	1423	1		157	1292	1		336	699	1
141	1439	1		157	1536	1		336	1144	1
141	1450	1		158	546	1		337	609	1
141	1451	1		158	626	1		337	655	1
141	1462	1		158	673	1		337	1079	1
141	1480	1		158	715	1		337	1091	1
141	1482	1		158	733	1		339	727	1
141	1490	1		158	743	1		339	732	1
141	1494	1		158	749	1		339	1080	1
141	1499	1		158	980	1		339	1083	1
141	1505	1		158	1000	1		340	635	1
141	1509	1		158	1182	1		340	1077	1
141	1522	1		159	635	1		340	1088	1
141	1662	1		159	647	1		342	685	1
142	981	1		159	663	1		343	1091	1
142	1083	1		159	691	1		343	1095	1
142	1123	1		159	739	1		343	1204	1
142	1135	1		159	879	1		346	1230	1
142	1140	1		159	959	1		347	1233	1
142	1160	1		159	1129	1		348	652	1
142	1192	1		159	1210	1		348	1091	1
142	1451	1		159	1289	1		349	1101	1
142	1453	1		159	1475	1		350	865	1
142	1501	1		159	1522	1		350	1084	1
142	1536	1		159	1557	1		350	1085	1
142	1540	1		159	1598	1		352	1109	1
142	1547	1		159	1601	1		353	656	1
142	1609	1		159	1629	1		353	757	1
142	1687	1		160	629	1		353	1101	2
143	610	1		160	648	1		354	751	1
143	649	1		160	661	1		356	656	1
143	671	1		160	675	1		356	678	1
143	697	1		160	802	1		356	1085	1
143	819	1		160	821	1		356	1360	1
143	1080	1		160	828	1		357	1337	1
143	1088	1		160	964	1		358	794	1
143	1241	1		160	1138	1		362	792	1
143	1259	1		160	1305	1		362	816	1
143	1385	1		160	1405	1		362	1230	1
143	1441	1		160	1434	1		363	1102	1
143	1446	1		160	1620	1		365	788	1
143	1451	1		160	1663	1		365	1166	1
143	1463	1		160	1697	1		367	675	1
143	1470	1		161	564	1		368	1104	1
143	1482	1		161	620	1		369	1171	1
143	1485	1		161	623	1		371	1102	1
143	1489	1		161	641	1		371	1335	1
143	1494	1		161	680	1		373	698	1
143	1508	1		161	761	1		373	1366	1
143	1512	1		161	871	1		374	704	1
143	1514	1		161	937	1
143	1518	1		161	989	1
143	1532	1		161	1016	1
143	1542	1		161	1030	1
143	1655	1		161	1051	1
144	640	1		161	1227	1
144	675	1		161	1299	1
144	683	1		161	1303	1
144	767	1		161	1521	1
144	847	1		161	1626	1
144	894	1		161	1668	1
144	1227	1		162	552	1
144	1310	1		162	633	1
144	1367	1		162	647	1
144	1440	1		162	812	1
144	1446	1		162	876	1
144	1482	1		162	909	1
144	1486	1		162	953	1
144	1495	1		162	982	1
144	1500	1		162	1092	1
144	1504	1		162	1224	1
144	1617	1		162	1227	1
144	1653	1		162	1463	1
145	632	1		162	1523	1
145	646	1		162	1552	1
145	653	1		163	556	1
145	946	1		163	584	1
145	968	1		163	632	1
145	985	1		163	675	1
145	1150	1		163	690	1
145	1158	1		163	694	1
145	1174	1		163	699	1
145	1211	1		163	765	1
145	1234	1		163	769	1
145	1275	1		163	774	1
145	1408	1		163	892	1
145	1455	1		163	897	2
145	1460	1		163	927	1
145	1479	1		163	941	1
145	1484	1		163	982	1
145	1489	1		163	1016	1
145	1493	2		163	1018	1
145	1499	1		163	1084	1
145	1508	1		163	1136	1
145	1554	1		163	1241	1
145	1623	1		163	1419	1
145	1689	1		163	1549	1
146	634	1		163	1689	1
146	650	1		164	544	1
146	891	1		164	547	1
146	956	1		164	679	1
146	981	1		164	686	1
146	1178	1		164	837	1
146	1203	1		164	880	1
146	1218	1		164	888	1
146	1265	1		164	1021	1
146	1355	1		164	1026	1
146	1462	1		164	1235	1
146	1498	1		164	1323	1
146	1505	1		164	1557	1
146	1506	1		165	664	1
146	1511	1		165	681	1
146	1536	1		165	875	1
147	635	1		165	946	1
147	1124	1		165	949	1
147	1158	1		165	1022	1
147	1187	1		165	1023	1
147	1217	1		165	1026	1
147	1230	1		165	1045	1
147	1324	1		165	1555	1
147	1441	1		166	573	1
147	1483	1		166	615	1
147	1488	1		166	640	1
147	1499	1		166	732	1
147	1504	1		166	845	1
147	1517	1		166	847	1
148	621	1		166	873	1
148	1045	1		166	936	1
148	1060	1		166	937	1
148	1160	1		166	954	1
148	1190	1		166	960	1
148	1193	1		166	983	1
148	1201	1		166	1019	1
148	1350	1		166	1040	1
148	1393	1		166	1047	1
148	1460	1		166	1052	1
148	1462	1		166	1385	1
148	1463	1		167	599	1
148	1517	1		167	618	1
148	1606	1		167	667	1
148	1667	1		167	674	1
149	573	1		167	691	1
149	685	1		167	693	1
149	808	1		167	832	1
149	1003	1		167	941	1
149	1160	1		167	983	1
149	1210	1		167	987	1
149	1221	1		167	997	1
149	1250	1		167	1024	1
149	1286	1		167	1026	1
149	1455	1		167	1042	1
149	1474	1		167	1089	1
149	1498	1		167	1231	1
149	1506	1		167	1277	1
149	1525	1		167	1449	1
149	1527	1		167	1469	1
149	1596	1		167	1679	1
149	1617	1		168	608	1
149	1621	1		168	647	1
149	1638	1		168	938	1
149	1649	1		168	960	1
149	1681	1		168	971	1
150	539	1		168	1043	1
150	607	1		168	1411	1
150	641	1		168	1524	1
150	642	1		168	1532	1
150	697	1		168	1533	1
150	1065	1		169	760	1
150	1127	1		169	793	1
150	1162	1		169	820	1
150	1207	1		169	833	1
150	1280	1		169	884	1
150	1490	1		169	938	1
150	1497	2		169	939	1
150	1498	1		169	945	1
150	1520	1		169	954	1
150	1600	1		169	959	1
151	667	1		169	982	1
151	679	1		169	1031	1
151	689	1		169	1032	1
151	950	1		169	1490	1
151	1046	1		169	1541	1
151	1056	1		170	541	1
151	1143	1		170	596	1
151	1155	1		170	609	1
151	1473	1		170	682	1
151	1477	1		170	838	1
151	1490	2		170	891	1
151	1496	1		170	938	1
151	1518	1		170	950	1
151	1576	1		170	951	1
151	1661	1		170	955	1
152	603	1		170	976	1
152	652	1		170	1019	1
152	671	1		170	1032	1
152	972	1		170	1044	1
152	982	1		170	1085	1
152	1002	1		170	1221	1
152	1088	1		170	1313	1
152	1188	1		171	446	1
152	1223	1		171	819	1
152	1239	1		171	821	1
152	1241	1		171	899	1
152	1256	1		171	953	1
152	1295	1		171	994	1
152	1336	1		171	1029	1
152	1462	1		171	1046	1
152	1473	1		171	1079	1
152	1491	1		171	1098	1
152	1511	1		171	1461	1
152	1528	2		172	637	1
152	1547	1		172	679	1
152	1631	1		172	788	1
153	691	1		172	870	1
153	723	1		172	923	1
153	763	1		172	953	1
153	899	1		172	964	1
153	909	1		172	969	1
153	1128	1		172	983	1
153	1160	1		172	988	1
153	1178	1		172	1001	1
153	1199	1		172	1021	1
153	1209	1		172	1022	1
153	1283	1		172	1025	1
153	1356	1		172	1035	1
153	1397	1		172	1080	1
153	1437	1		172	1226	1
153	1459	1		172	1255	1
153	1461	1		172	1258	1
153	1469	1		173	540	1
153	1489	1		173	541	1
153	1520	1		173	627	1
153	1527	1		173	644	1
153	1689	1		173	645	1
154	702	1		173	728	1
154	789	1		173	731	1
154	806	1		173	823	1
154	1069	1		173	892	1
154	1208	1		173	947	1
154	1372	1		173	955	1
154	1374	1		173	957	1
154	1397	1		173	1023	1
154	1464	1		173	1036	1
154	1471	1		173	1399	1
154	1501	1		173	1549	1
154	1516	1		174	601	1
154	1527	1		174	683	1
154	1574	1		174	687	1
155	651	1		174	737	1
155	664	1		174	957	1
155	735	1		174	960	1
155	756	1		174	967	1
155	760	1		174	996	1
155	770	1		174	1003	1
155	934	1		174	1025	1
155	952	1		174	1027	1
155	1058	1		174	1028	1
155	1090	1		174	1406	1
155	1157	1		174	1613	1
155	1158	1		175	583	1
155	1262	1		175	588	1
155	1362	1		175	647	1
155	1424	1		175	677	1
155	1470	1		175	689	1
155	1477	1		175	984	1
155	1558	1		175	987	2
155	1595	1		175	1024	1
156	588	1		175	1041	1
156	671	1		175	1203	1
156	678	1		175	1445	1
156	749	1		175	1532	1
156	815	1		176	544	1
156	1079	1		176	546	1
156	1151	1		176	633	1
156	1206	1		176	933	1
156	1207	1		176	1031	1
156	1223	1		176	1181	1
156	1441	1		176	1215	1
156	1460	1		177	560	1
156	1467	1		177	694	1
156	1612	1		177	754	1
156	1623	1		177	837	1
156	1686	1		177	889	1
157	639	1		177	945	1
157	671	2		177	953	1
157	773	1		177	997	1
157	774	1		177	1025	1
157	1020	1		177	1042	1
157	1125	1		177	1047	1
157	1189	1		177	1510	1
157	1210	1		177	1561	1
157	1231	1		178	581	1
157	1413	1		178	644	1
157	1476	1		178	658	1
157	1525	1		178	677	1
157	1562	1		178	806	1
157	1569	1		178	837	1
157	1582	1		178	1035	1
157	1584	1		178	1357	1
158	558	1		179	615	1
158	582	1		179	638	1
158	598	1		179	735	1
158	647	1		179	952	1
158	653	1		179	960	1
158	662	1		179	971	1
158	752	1		179	994	1
158	1047	1		179	1036	1
158	1050	1		179	1047	1
158	1139	1		179	1055	1
158	1169	1		179	1434	1
158	1195	1		179	1444	1
158	1198	1		180	510	1
158	1255	1		180	585	1
158	1401	1		180	598	1
158	1452	1		180	612	1
158	1462	1		180	668	1
158	1467	1		180	669	1
158	1496	1		180	681	1
158	1517	1		180	757	1
158	1556	1		180	774	1
159	625	1		180	778	1
159	1087	1		180	853	1
159	1258	1		180	867	1
159	1314	1		180	891	1
159	1473	1		180	941	1
159	1500	1		180	984	1
159	1522	2		180	1018	1
159	1530	1		180	1038	1
159	1661	1		180	1049	1
160	597	1		180	1051	1
160	604	1		180	1588	1
160	671	1		181	589	1
160	712	1		181	677	1
160	717	1		181	755	1
160	729	1		181	871	1
160	744	1		181	907	1
160	939	1		181	967	1
160	1009	1		181	1009	1
160	1119	1		181	1047	2
160	1408	1		181	1399	1
160	1443	1		181	1486	1
160	1459	1		181	1656	1
160	1468	1		182	613	1
160	1469	1		182	677	1
160	1499	1		182	735	1
160	1507	1		182	847	1
160	1531	2		182	865	1
160	1570	1		182	887	1
160	1574	1		182	943	1
160	1589	1		182	967	1
161	541	1		182	1043	1
161	570	1		182	1282	1
161	628	1		183	585	1
161	647	1		183	798	1
161	668	1		183	800	1
161	731	1		183	875	1
161	982	1		183	893	1
161	1028	1		183	957	1
161	1049	1		183	983	1
161	1072	1		183	991	1
161	1130	1		183	1050	1
161	1179	1		183	1064	1
161	1195	1		183	1214	1
161	1219	1		183	1297	1
161	1235	1		183	1418	1
161	1236	1		183	1511	1
161	1238	1		183	1597	1
161	1285	1		183	1662	1
161	1467	1		184	611	1
161	1471	1		184	654	1
161	1504	1		184	681	1
161	1521	1		184	702	1
161	1527	1		184	894	1
161	1642	1		184	1044	2
162	556	1		184	1065	1
162	567	1		184	1495	1
162	568	1		184	1582	1
162	577	1		185	610	1
162	683	1		185	674	1
162	706	1		185	688	1
162	746	1		185	703	1
162	938	2		185	732	1
162	943	1		185	750	1
162	1108	1		185	830	1
162	1127	1		185	960	1
162	1158	1		185	974	1
162	1189	1		185	1022	1
162	1197	1		185	1048	1
162	1346	1		185	1052	1
162	1463	2		185	1496	1
162	1466	1		185	1538	1
162	1469	1		185	1569	1
162	1493	1		185	1655	1
162	1500	1		186	526	1
162	1511	1		186	537	1
162	1523	1		186	562	1
162	1526	1		186	583	1
162	1575	1		186	632	1
162	1580	1		186	647	1
162	1591	1		186	659	1
163	643	2		186	661	1
163	669	1		186	752	1
163	716	1		186	894	1
163	720	1		186	947	1
163	730	1		186	950	1
163	751	1		186	1046	2
163	761	1		186	1565	1
163	964	1		187	481	1
163	1014	1		187	523	1
163	1181	1		187	599	1
163	1241	1		187	605	1
163	1256	1		187	671	1
163	1268	1		187	683	1
163	1432	1		187	735	1
163	1451	1		187	977	1
163	1468	1		187	1044	1
163	1473	1		187	1056	2
163	1482	1		187	1404	1
163	1525	1		188	549	1
163	1531	1		188	570	1
163	1564	1		188	683	1
163	1588	1		188	730	1
163	1621	1		188	735	1
163	1689	1		188	886	1
163	1691	1		188	957	1
164	570	1		188	970	1
164	571	1		188	1053	1
164	648	1		188	1542	1
164	655	1		188	1666	1
164	934	2		189	674	1
164	980	1		189	703	1
164	1372	1		189	871	1
164	1377	1		189	955	1
164	1463	1		189	1007	1
164	1466	1		189	1058	2
164	1472	1		189	1067	1
164	1521	1		189	1068	1
164	1568	1		189	1094	1
164	1588	1		189	1346	1
165	605	1		189	1458	1
165	606	1		189	1610	1
165	644	1		190	519	1
165	1014	1		190	573	1
165	1204	1		190	577	1
165	1206	1		190	645	1
165	1513	1		190	670	2
165	1520	1		190	750	1
165	1522	1		190	1059	1
165	1619	1		190	1436	1
165	1646	1		191	552	1
166	604	1		191	650	1
166	651	1		191	686	1
166	955	1		191	739	1
166	972	1		191	771	1
166	973	1		191	869	1
166	1173	1		191	982	1
166	1260	1		191	1026	1
166	1276	1		191	1039	1
166	1369	1		191	1404	1
166	1439	1		191	1539	1
166	1441	1		192	614	1
166	1446	1		192	627	1
166	1456	1		192	637	1
166	1466	1		192	663	1
166	1485	1		192	687	1
166	1527	1		192	698	1
166	1559	1		192	815	1
166	1618	1		192	1038	1
166	1644	1		192	1040	1
167	544	1		192	1392	1
167	602	1		192	1628	1
167	621	1		193	525	1
167	635	1		193	660	1
167	645	1		193	688	1
167	785	1		193	727	1
167	804	1		193	746	1
167	889	1		193	951	1
167	1134	1		193	981	1
167	1194	1		193	1067	1
167	1198	1		193	1500	1
167	1275	1		193	1531	1
167	1277	1		193	1545	1
167	1349	1		194	626	1
167	1422	1		194	697	1
167	1439	1		194	749	1
167	1449	1		194	960	1
167	1467	1		194	992	1
167	1490	1		194	998	1
167	1494	1		194	1003	1
167	1503	1		194	1306	1
167	1567	1		194	1514	1
167	1679	1		194	1526	1
167	1688	1		194	1567	1
167	1689	1		195	686	1
168	580	1		195	867	1
168	614	1		195	961	1
168	634	1		195	1249	1
168	640	1		195	1524	1
168	655	1		195	1548	1
168	670	1		196	612	1
168	717	1		196	630	1
168	758	1		196	654	1
168	940	1		196	691	1
168	1148	1		196	699	1
168	1211	1		196	749	1
168	1236	1		196	803	1
168	1237	1		196	1049	1
168	1257	1		196	1390	1
168	1259	1		196	1570	1
168	1284	1		197	539	1
168	1380	1		197	638	1
168	1415	1		197	690	1
168	1447	1		197	772	1
168	1493	1		197	1047	1
168	1522	1		197	1515	1
168	1524	1		197	1546	1
168	1529	1		198	650	1
168	1533	1		198	682	1
168	1634	1		198	756	1
169	488	1		198	761	1
169	604	1		198	784	1
169	609	1		198	799	1
169	614	1		198	951	1
169	624	1		198	966	1
169	935	1		198	1061	1
169	1298	1		198	1316	1
169	1472	1		198	1548	1
169	1474	1		199	575	1
169	1491	1		199	630	1
169	1516	1		199	704	1
169	1518	1		199	736	1
169	1564	1		199	976	1
169	1644	1		199	1502	1
170	608	1		199	1514	1
170	628	1		200	665	1
170	648	1		200	686	1
170	686	1		200	693	1
170	691	1		200	949	1
170	720	1		200	978	1
170	816	1		200	979	1
170	1005	1		200	1072	2
170	1038	1		200	1080	1
170	1064	1		200	1100	1
170	1115	1		200	1536	1
170	1193	1		200	1555	1
170	1242	1		201	699	1
170	1367	1		201	700	1
170	1385	1		201	722	1
170	1474	1		201	725	1
170	1501	2		201	739	1
170	1562	1		201	852	1
170	1612	1		201	1001	1
170	1647	1		201	1022	1
170	1665	1		201	1025	1
171	456	1		201	1054	1
171	568	1		201	1540	1
171	608	1		201	1615	1
171	611	1		202	683	1
171	662	1		202	724	1
171	1009	1		202	732	1
171	1065	1		202	747	1
171	1122	1		202	873	1
171	1135	1		202	949	1
171	1236	1		202	1021	2
171	1272	1		202	1051	2
171	1390	1		202	1530	1
171	1433	1		202	1609	1
171	1449	1		203	517	1
171	1458	1		203	519	1
171	1471	1		203	578	1
171	1593	1		203	599	1
171	1613	1		203	639	1
172	579	1		203	867	1
172	606	1		203	946	1
172	631	1		203	947	1
172	652	1		203	1043	1
172	699	1		203	1050	1
172	720	1		203	1414	1
172	728	1		203	1586	1
172	916	1		204	510	1
172	1064	1		204	618	1
172	1258	1		204	641	1
172	1434	1		204	693	1
172	1451	1		204	951	1
172	1481	1		204	952	1
172	1584	1		204	1049	1
172	1609	1		204	1068	1
172	1642	1		204	1477	1
173	556	1		204	1553	1
173	577	1		205	805	1
173	614	1		205	1041	1
173	642	1		205	1076	1
173	655	1		205	1503	1
173	744	1		206	606	1
173	898	1		206	635	1
173	972	1		206	693	1
173	1101	1		206	697	1
173	1124	1		206	1042	1
173	1311	1		206	1053	1
173	1366	1		206	1070	1
173	1392	1		206	1526	1
173	1397	1		207	594	1
173	1399	1		207	890	1
173	1458	1		207	1048	1
173	1460	1		207	1376	1
173	1471	1		207	1533	1
173	1477	1		208	549	1
173	1483	1		208	641	1
173	1502	1		208	953	1
173	1630	1		208	956	1
174	611	1		208	1041	1
174	613	1		208	1080	1
174	641	1		208	1465	1
174	653	1		208	1540	1
174	761	1		208	1576	1
174	1043	1		208	1633	1
174	1119	1		209	499	1
174	1120	1		209	523	1
174	1181	1		209	562	1
174	1406	1		209	886	1
174	1462	1		209	1044	1
174	1466	1		209	1520	1
174	1497	1		210	561	1
174	1658	1		210	579	1
175	572	1		210	612	1
175	724	1		210	824	1
175	951	1		210	861	1
175	963	1		210	1332	1
175	1140	1		210	1530	1
175	1153	1		211	763	1
175	1192	1		211	949	1
175	1238	1		211	953	1
175	1352	1		211	958	1
175	1439	1		211	1265	1
175	1457	1		211	1552	1
175	1468	1		212	530	1
175	1477	1		212	609	1
175	1664	1		212	1045	1
176	636	1		212	1078	2
176	657	1		212	1527	1
176	740	1		212	1530	1
176	805	1		212	1551	1
176	1084	1		213	625	1
176	1197	1		213	1079	1
176	1213	1		213	1539	1
176	1234	1		214	598	1
176	1371	1		214	891	1
176	1372	1		214	975	1
176	1391	1		215	768	1
176	1403	1		215	821	1
176	1437	1		215	960	1
176	1438	1		215	1025	1
176	1446	1		215	1461	1
176	1548	1		215	1585	1
176	1605	1		216	553	1
176	1606	1		216	583	1
177	547	1		216	682	1
177	604	1		216	890	1
177	609	1		216	1026	1
177	692	1		216	1037	1
177	1121	1		216	1276	1
177	1142	1		216	1536	1
177	1244	1		217	630	1
177	1248	1		217	639	1
177	1390	1		217	1413	1
177	1391	1		217	1515	1
177	1463	1		217	1517	1
177	1471	1		218	640	1
177	1492	1		218	1090	2
177	1522	1		218	1513	1
177	1524	1		219	630	1
177	1685	1		219	649	1
178	597	1		219	673	1
178	608	1		219	733	1
178	624	1		219	882	1
178	629	1		219	1056	1
178	636	2		219	1081	1
178	1025	1		219	1090	1
178	1078	1		220	643	1
178	1117	1		220	756	1
178	1122	1		220	1062	1
178	1318	1		220	1518	1
178	1389	1		220	1585	1
178	1428	1		221	516	1
178	1437	1		221	644	2
178	1464	1		221	683	1
178	1566	1		221	809	1
179	605	1		221	871	1
179	607	1		221	943	1
179	686	1		221	948	1
179	708	1		221	1055	1
179	985	1		221	1084	1
179	1091	1		221	1163	1
179	1134	1		221	1521	1
179	1199	1		222	607	1
179	1387	1		222	634	1
179	1422	1		222	747	1
179	1434	1		222	868	1
179	1491	1		222	1057	1
179	1492	1		223	581	1
179	1516	1		223	1061	1
179	1605	1		223	1232	1
179	1633	1		223	1302	1
180	582	1		223	1350	1
180	605	1		223	1403	1
180	612	1		223	1456	1
180	667	1		223	1514	1
180	892	1		224	571	1
180	899	1		224	635	1
180	953	1		224	772	1
180	1165	1		224	1523	1
180	1403	1		225	610	1
180	1460	1		225	631	1
180	1543	1		225	682	1
180	1559	1		225	871	1
180	1565	1		225	957	1
180	1573	1		225	1089	1
180	1580	1		225	1521	1
180	1616	1		225	1529	1
180	1657	1		226	606	1
181	558	1		226	867	1
181	642	1		226	954	1
181	755	1		226	1158	1
181	874	1		226	1278	1
181	1274	1		227	574	1
181	1373	1		227	642	1
181	1417	1		227	912	1
181	1428	1		227	976	1
181	1451	1		227	1509	1
181	1486	1		228	514	1
181	1603	1		228	553	1
181	1647	1		228	575	1
181	1656	1		228	581	1
182	573	1		228	1061	1
182	621	1		228	1063	1
182	638	1		229	571	1
182	725	1		229	599	1
182	782	1		229	603	1
182	792	1		229	671	1
182	797	1		229	722	1
182	891	1		229	1094	1
182	964	1		229	1466	1
182	1120	1		229	1515	1
182	1239	1		229	1541	1
182	1282	1		230	524	1
182	1386	1		230	595	1
182	1391	1		230	860	1
182	1394	1		230	880	1
182	1397	1		231	637	1
182	1434	1		231	649	1
182	1445	1		231	1057	1
182	1466	1		231	1090	1
182	1563	1		232	648	1
182	1672	1		232	672	1
183	542	1		232	709	1
183	598	1		232	973	1
183	601	1		232	1466	1
183	603	1		233	668	1
183	609	1		233	863	1
183	797	1		233	880	1
183	945	1		233	919	1
183	1156	1		233	939	1
183	1212	1		233	1547	1
183	1357	1		235	646	1
183	1418	1		235	653	1
183	1459	1		235	654	1
183	1466	1		235	657	1
183	1467	1		235	677	1
183	1511	1		235	888	1
183	1597	1		235	1181	1
184	565	1		235	1448	1
184	609	1		235	1542	1
184	715	1		236	558	1
184	962	1		236	616	1
184	1110	1		236	636	1
184	1381	1		236	695	1
184	1383	1		236	856	1
184	1422	1		236	1035	1
184	1440	1		236	1468	1
184	1448	1		237	637	1
184	1455	1		237	649	1
184	1458	1		237	877	1
184	1485	1		237	937	1
184	1492	1		237	939	1
184	1521	1		238	634	1
184	1624	1		238	636	1
[truncated: 1,721 more rows]

## Sheet: Figure 9a-f
Fig 9a					Fig 9b				Fig 9c						Fig 9d				Fig 9e				Fig 9f
% Fixation duration	Accuracy	Interpretive?	Relevance		x	y	# gaze		x	y	# gaze					X axis	Y axis			X axis	Y axis			X axis	Y axis
71.4672	Correct	FALSE	R		29	788	1		23	952	1		NOTE: Heatmaps can be generated assuming a 384x4500px page using a gaussian kernel (sigma=20). Only pixel locations (x, y) with 1 or more gaze predictions are indicated.		task	Difficulty	Time to answer(s)		task	Difficulty	Nr Fixations		task	Difficulty	% Fixation duration
28.2311	Correct	FALSE	R		31	774	1		23	1060	1				rc1	33.3333	35.133		rc1	33.3333	11		rc1	33.3333	62.1807
85.7132	Correct	FALSE	R		31	826	1		24	642	1				rc1	0	51.172		rc1	0	20.1429		rc1	0	66.6151
75.5481	Correct	FALSE	R		32	741	1		25	591	1				rc2	15.3846	35.4176		rc2	15.3846	22.9231		rc2	15.3846	26.2977
62.3509	Correct	FALSE	R		34	769	1		26	1109	1				rc2	0	26.7498		rc2	0	19.5		rc2	0	57.8074
66.5649	Correct	FALSE	R		34	783	1		27	563	1				rc4	50	61.0125		rc4	50	31.25		rc4	50	54.809
76.4303	Correct	FALSE	R		37	765	1		27	608	1				rc4	50	40.7878		rc4	50	26.8333		rc4	50	57.4211
16.5804	Correct	FALSE	R		37	861	1		27	621	1				rc6	50	61.9312		rc6	50	52.375		rc6	50	53.7988
45.5613	Correct	FALSE	R		39	876	1		27	632	1				rc6	0	19.9052		rc6	0	20.3		rc6	0	80.6015
77.8791	Wrong	FALSE	R		40	727	1		28	555	1				rc8	33.3333	61.3862		rc8	33.3333	44.8333		rc8	33.3333	39.7462
60.1743	Wrong	FALSE	R		44	890	1		28	588	1				rcg2	0	56.3744		rcg2	0	30.2		rcg2	0	35.9001
96.9571	Correct	FALSE	R		48	731	1		29	621	1				rcg2	0	43.001		rcg2	0	24.8		rcg2	0	59.7316
47.3746	Wrong	FALSE	R		50	710	1		30	609	1				rcg3	33.3333	43.6457		rcg3	33.3333	32.5		rcg3	33.3333	41.3731
91.1147	Correct	FALSE	R		50	751	1		31	613	1				rcg3	55.5556	28.6511		rcg3	55.5556	30		rcg3	55.5556	34.934
83.7794	Correct	FALSE	R		51	698	1		32	1011	1				rcg4	37.5	56.2863		rcg4	37.5	32.375		rcg4	37.5	29.7921
94.8906	Correct	FALSE	R		55	1083	2		33	600	1				rcg4	12.5	34.1722		rcg4	12.5	33.625		rcg4	12.5	61.7144
81.8212	Correct	FALSE	R		57	667	1		33	609	1				rcg6	75	60.109		rcg6	75	54		rcg6	75	76.0207
84.837	Correct	FALSE	R		59	751	1		33	1005	1				rcg6	16.6667	35.5903		rcg6	16.6667	23		rcg6	16.6667	68.0016
10.8727	Correct	FALSE	R		59	895	1		33	1013	1				rcg8	25	56.1823		rcg8	25	49		rcg8	25	46.2104
89.9018	Correct	FALSE	R		61	687	1		34	1249	1				rcg8	33.3333	49.162		rcg8	33.3333	32.6667		rcg8	33.3333	43.3354
90.0865	Correct	FALSE	R		61	691	1		35	631	1
85.8806	Correct	FALSE	R		62	818	1		35	977	1
92.8308	Correct	FALSE	R		62	898	1		35	1248	1
47.0767	Wrong	TRUE	R		63	917	1		35	1249	1
41.1413	Correct	TRUE	R		64	786	1		36	977	1
98.8815	Correct	TRUE	R		68	794	1		36	985	1
84.3429	Correct	TRUE	R		69	750	1		36	1237	1
49.7438	Correct	TRUE	R		74	714	1		36	1241	2
82.4228	Correct	TRUE	R		74	729	1		36	1244	1
46.7813	Correct	TRUE	R		74	887	1		37	1235	1
43.3246	Correct	TRUE	R		77	913	1		37	1238	1
61.0229	Correct	FALSE	R		78	726	1		39	599	1
58.518	Correct	FALSE	R		78	775	1		39	715	1
53.8049	Correct	FALSE	R		78	917	1		40	596	1
74.0542	Correct	FALSE	R		78	1071	1		40	621	1
44.8051	Correct	FALSE	R		79	956	1		40	1507	1
54.6395	Correct	FALSE	R		80	907	1		41	941	1
47.6705	Wrong	FALSE	R		80	912	1		43	867	1
13.5049	Wrong	FALSE	R		81	917	1		43	904	1
9.35309	Correct	FALSE	R		81	924	1		45	602	1
41.9457	Correct	FALSE	R		81	1065	1		45	622	1
66.5107	Correct	FALSE	R		82	807	1		45	845	1
59.4923	Correct	FALSE	R		83	845	1		45	1003	1
41.9913	Correct	TRUE	R		83	925	1		45	1049	1
95.9603	Correct	TRUE	R		85	717	1		46	580	1
26.6249	Correct	TRUE	R		85	932	1		46	915	1
66.7667	Correct	TRUE	R		85	1011	1		47	923	1
67.3148	Correct	TRUE	R		86	860	1		47	1222	1
4.86944	Wrong	TRUE	R		86	1000	1		49	722	1
49.2145	Wrong	TRUE	R		86	1003	1		49	974	1
41.2789	Wrong	TRUE	R		86	1095	1		49	998	1
69.2213	Correct	TRUE	R		87	958	1		50	825	1
25.5013	Correct	TRUE	R		87	1116	1		50	959	1
81.4513	Correct	TRUE	R		88	921	1		50	1815	1
31.0756	Wrong	TRUE	R		88	982	1		51	643	1
8.19296	Wrong	TRUE	R		88	1052	1		51	646	1
3.60053	Correct	TRUE	R		89	732	1		51	828	1
90.4992	Correct	TRUE	R		89	782	1		53	604	1
86.2911	Correct	TRUE	R		89	899	1		53	628	1
67.4128	Correct	TRUE	R		89	1017	1		53	826	1
0.761883	Correct	TRUE	R		89	1047	1		53	976	1
73.8674	Correct	TRUE	R		89	1109	1		54	918	1
89.1775	Wrong	TRUE	R		90	1073	1		54	1203	1
71.4643	Correct	TRUE	R		90	1097	1		55	595	1
30.4815	Correct	TRUE	R		91	766	1		55	614	1
28.0603	Wrong	TRUE	R		91	895	1		55	1205	1
28.5295	Correct	FALSE	IR		91	979	1		57	596	1
71.759	Correct	FALSE	IR		91	982	1		57	608	1
14.2807	Correct	FALSE	IR		91	1046	1		57	616	1
24.4431	Correct	FALSE	IR		91	1201	1		58	605	1
37.6389	Correct	FALSE	IR		91	1371	1		58	631	1
33.4312	Correct	FALSE	IR		92	698	1		59	613	1
23.5652	Correct	FALSE	IR		92	1005	1		59	815	1
83.4007	Correct	FALSE	IR		92	1008	1		61	1232	1
54.435	Correct	FALSE	IR		92	1069	1		62	619	1
22.1193	Wrong	FALSE	IR		92	1070	1		62	820	1
39.8109	Wrong	FALSE	IR		92	1153	1		62	1209	1
3.04221	Correct	FALSE	IR		92	1168	1		63	948	1
52.622	Wrong	FALSE	IR		92	1369	1		63	978	1
8.88294	Correct	FALSE	IR		93	1053	1		64	965	1
16.2122	Correct	FALSE	IR		93	1067	1		64	1108	1
5.10598	Correct	FALSE	IR		93	1068	1		66	794	1
18.1779	Correct	FALSE	IR		94	976	2		66	825	1
15.1595	Correct	FALSE	IR		94	1046	1		66	931	1
89.0958	Correct	FALSE	IR		95	606	1		68	820	1
10.0927	Correct	FALSE	IR		95	681	1		68	958	1
9.91239	Correct	FALSE	IR		95	893	1		69	956	1
14.1129	Correct	FALSE	IR		95	1024	1		69	1010	1
7.16701	Correct	FALSE	IR		95	1161	1		70	925	1
52.9213	Wrong	TRUE	IR		96	950	1		70	981	1
58.8568	Correct	TRUE	IR		96	1092	1		71	1049	1
1.11288	Correct	TRUE	IR		96	1151	1		71	1185	1
15.6529	Correct	TRUE	IR		97	614	1		72	949	1
50.253	Correct	TRUE	IR		97	956	1		72	1202	1
17.5744	Correct	TRUE	IR		97	965	1		72	1777	1
53.2166	Correct	TRUE	IR		97	1002	1		73	583	1
56.6722	Correct	TRUE	IR		97	1120	1		73	990	1
38.95	Correct	FALSE	IR		97	1243	1		73	1184	1
41.4729	Correct	FALSE	IR		97	1325	1		74	922	1
46.1239	Correct	FALSE	IR		97	1382	1		74	926	1
25.9434	Correct	FALSE	IR		98	668	1		74	1281	1
55.1878	Correct	FALSE	IR		98	744	1		74	1791	1
45.3506	Correct	FALSE	IR		98	851	1		75	670	1
52.3275	Wrong	FALSE	IR		98	915	1		76	654	1
86.4897	Wrong	FALSE	IR		98	1074	1		76	779	1
90.6337	Correct	FALSE	IR		98	1174	1		77	1193	1
58.0507	Correct	FALSE	IR		99	929	1		77	1513	1
33.4886	Correct	FALSE	IR		99	967	1		78	952	1
40.5042	Correct	FALSE	IR		99	1036	1		78	965	1
58.0025	Correct	TRUE	IR		99	1072	1		78	1190	1
4.0334	Correct	TRUE	IR		100	1066	1		79	697	1
73.3716	Correct	TRUE	IR		101	961	1		79	935	1
33.2294	Correct	TRUE	IR		101	962	1		79	1189	1
32.6835	Correct	TRUE	IR		101	1067	1		80	602	1
95.1207	Wrong	TRUE	IR		102	917	1		80	639	1
50.784	Wrong	TRUE	IR		102	963	2		80	820	1
58.7125	Wrong	TRUE	IR		102	973	1		80	885	1
30.7733	Correct	TRUE	IR		102	1053	1		80	942	1
74.4867	Correct	TRUE	IR		102	1360	1		80	1176	1
18.5418	Correct	TRUE	IR		103	595	1		81	623	1
68.9212	Wrong	TRUE	IR		103	924	1		81	945	1
91.7992	Wrong	TRUE	IR		103	956	1		82	679	1
96.3863	Correct	TRUE	IR		103	1123	1		82	757	1
9.49545	Correct	TRUE	IR		104	593	1		82	841	1
13.7039	Correct	TRUE	IR		104	935	1		82	849	1
32.5842	Correct	TRUE	IR		104	978	1		82	952	1
99.2318	Correct	TRUE	IR		104	1002	1		83	607	1
26.1311	Correct	TRUE	IR		104	1147	1		83	953	1
10.8203	Wrong	TRUE	IR		104	1355	1		83	1026	1
28.5341	Correct	TRUE	IR		104	1426	1		83	1493	1
69.4978	Correct	TRUE	IR		105	593	1		83	1727	1
71.9348	Wrong	TRUE	IR		105	970	1		84	612	1
					105	1370	1		84	778	1
					106	960	1		84	945	1
					106	970	1		84	1229	1
					106	1058	1		85	643	1
					106	1220	1		85	764	1
					107	919	1		85	775	1
					107	1014	1		85	990	1
					107	1100	1		85	1023	1
					107	1370	1		86	536	1
					108	585	1		86	610	1
					108	761	1		86	629	1
					108	884	1		86	680	1
					108	928	1		86	745	1
					108	1034	1		86	756	1
					109	593	1		86	921	1
					109	697	1		86	1153	1
					109	715	1		86	1644	1
					109	718	1		87	625	1
					109	965	1		87	744	1
					109	1030	1		87	831	1
					109	1362	1		87	900	1
					109	1368	1		88	615	1
					109	1374	1		88	881	1
					110	600	1		88	883	1
					110	707	1		89	635	1
					110	1087	1		89	731	1
					111	601	1		89	803	1
					111	733	1		89	881	1
					111	843	1		89	885	1
					111	1067	1		89	928	1
					111	1351	1		89	1173	1
					112	926	1		90	547	1
					112	1026	1		90	563	1
					112	1035	1		90	591	1
					112	1055	1		90	830	1
					113	703	1		90	892	1
					113	921	1		90	916	1
					113	926	1		90	931	1
					113	932	1		90	954	1
					113	996	1		91	612	1
					113	1074	1		91	804	1
					113	1385	1		91	909	1
					114	968	1		91	1067	1
					114	1080	1		92	904	1
					114	1082	1		92	905	1
					114	1360	1		92	906	1
					115	577	1		92	1275	1
					115	1002	1		93	552	1
					116	1059	1		93	625	1
					116	1381	1		93	626	1
					117	850	1		93	632	1
					117	877	1		93	860	1
					117	908	1		93	889	1
					118	1038	1		93	905	1
					118	1043	1		93	1033	1
					119	969	1		93	1182	1
					119	1060	1		94	633	1
					120	1023	1		94	747	1
					121	947	1		94	749	1
					121	1025	1		94	834	1
					121	1067	1		94	869	1
					121	1080	1		94	900	1
					121	1081	1		94	912	1
					122	731	1		94	918	1
					122	850	1		95	823	1
					122	1034	1		95	858	1
					122	1077	1		95	887	1
					123	1064	1		95	901	1
					123	1150	1		95	906	1
					123	1214	1		95	945	1
					124	915	1		95	1215	1
					124	1027	1		95	1246	1
					124	1060	1		95	1708	1
					124	1114	1		96	647	1
					124	1358	1		96	732	1
					125	820	1		96	829	1
					125	901	1		96	852	1
					125	939	1		96	902	1
					125	963	1		96	1220	1
					125	1055	1		97	679	1
					125	1155	1		97	693	1
					126	606	1		97	904	1
					126	623	1		97	921	1
					126	707	1		97	959	1
					126	938	1		98	860	1
					127	683	1		98	871	1
					127	939	1		98	910	1
					127	944	1		98	920	1
					127	951	1		98	1017	1
					127	1058	1		98	1145	1
					128	666	1		98	1271	1
					128	958	1		99	788	1
					129	719	1		99	899	1
					129	1432	1		99	901	1
					130	549	1		99	946	1
					130	601	1		99	1187	1
					130	767	1		99	1204	1
					130	779	1		99	1343	1
					130	922	1		100	594	1
					130	925	1		100	711	1
					130	1024	1		100	764	1
					130	1027	1		100	904	1
					130	1042	1		100	907	1
					130	1067	1		100	931	1
					131	599	1		100	1172	1
					131	739	1		100	1211	1
					131	778	1		100	1219	1
					131	833	1		100	1220	1
					131	942	1		100	1663	1
					131	1030	1		101	775	1
					131	1127	1		101	818	1
					131	1141	1		101	1190	1
					131	1152	1		101	1205	1
					132	455	1		101	1323	1
					132	496	1		101	1435	1
					132	727	1		102	496	1
					132	954	1		102	826	1
					132	1122	1		102	890	1
					132	1160	1		102	898	1
					133	546	1		102	954	1
					133	609	1		102	1476	1
					133	726	1		103	586	1
					133	740	1		103	763	1
					133	890	1		103	893	1
					133	907	1		103	918	1
					133	991	1		104	534	1
					133	1046	1		104	670	1
					133	1054	1		104	714	1
					133	1072	1		104	825	1
					134	816	1		104	871	1
					134	1077	1		104	915	1
					134	1100	1		104	942	1
					134	1341	1		104	989	1
					134	1386	1		104	1171	1
					135	581	1		104	1277	1
					135	732	1		104	1438	1
					135	797	1		104	1453	1
					135	820	1		104	1751	1
					135	921	1		105	577	1
					135	927	1		105	605	1
					135	1020	1		105	745	1
					135	1053	1		105	919	1
					135	1065	1		105	1047	1
					135	1078	1		105	1164	1
					135	1123	1		105	1176	1
					135	1382	1		105	1231	1
					136	604	1		106	529	1
					136	715	1		106	820	1
					136	735	1		106	822	1
					136	817	1		106	898	1
					136	823	1		106	906	1
					136	841	1		106	926	1
					136	913	1		107	518	1
					136	923	1		107	670	1
					136	943	1		107	815	1
					136	1071	1		107	898	1
					136	1080	1		107	935	1
					136	1120	1		107	952	1
					136	1156	1		107	976	1
					136	1177	1		107	1008	1
					137	847	1		107	1248	1
					137	1054	1		108	602	1
					138	807	1		108	632	1
					138	822	1		108	816	1
					138	922	1		108	833	1
					138	932	1		108	840	1
					138	964	1		108	911	1
					138	1034	1		108	1209	1
					138	1053	1		109	612	1
					138	1084	1		109	622	1
					138	1179	1		109	812	1
					138	1262	1		109	821	1
					139	581	1		109	902	1
					139	806	1		109	912	1
					139	817	1		109	1203	1
					139	1014	1		110	670	1
					139	1016	1		110	746	1
					139	1043	1		110	755	1
					139	1050	1		110	774	1
					139	1054	1		110	906	1
					140	818	1		110	913	1
					140	822	1		110	935	1
					140	828	1		110	1163	1
					140	904	1		110	1283	1
					140	986	1		110	1836	1
					140	1169	1		111	593	1
					141	818	1		111	602	1
					141	827	1		111	608	1
					141	1089	1		111	611	1
					141	1127	1		111	819	1
					141	1153	1		111	908	1
					141	1190	1		111	922	1
					142	825	1		111	938	1
					142	948	1		111	1170	1
					142	1019	1		111	1258	1
					142	1086	1		111	1281	1
					142	1133	1		111	1596	1
					143	921	1		112	736	1
					143	927	1		112	925	1
					143	967	1		112	932	1
					143	1053	1		112	973	1
					143	1066	1		113	634	1
					143	1124	1		113	661	1
					143	1156	1		113	729	1
					144	579	1		113	812	1
					144	822	1		113	892	1
					145	701	1		113	1760	1
					145	976	1		114	605	1
					145	1047	1		114	623	1
					145	1058	1		114	713	1
					145	1081	1		114	721	1
					145	1429	1		114	747	1
					146	1072	1		114	815	1
					146	1106	1		114	831	1
					146	1154	1		114	1282	1
					147	930	1		115	587	1
					147	1019	1		115	830	1
					147	1080	1		115	854	1
					147	1162	1		115	887	1
					147	1174	1		115	906	1
					148	903	1		115	1121	1
					148	926	1		115	1702	1
					148	1092	1		116	595	1
					149	577	1		116	893	1
					149	868	1		116	906	1
					149	880	1		116	973	1
					149	940	1		117	748	1
					149	1122	1		117	882	1
					149	1170	1		117	886	1
					150	603	1		117	1021	1
					150	889	1		117	1282	1
					151	620	1		117	1750	1
					151	714	1		118	553	1
					151	833	1		118	561	1
					151	851	1		118	583	1
					151	910	1		118	664	1
					151	939	1		118	808	1
					151	1092	1		118	811	1
					151	1208	1		118	863	1
					152	657	1		118	935	1
					152	867	1		118	938	1
					152	942	1		118	1027	1
					152	1163	1		118	1160	1
					153	598	1		118	1212	1
					153	600	1		119	547	1
					153	853	1		119	766	1
					153	898	1		119	809	1
					153	957	1		119	813	1
					153	999	1		119	892	1
					153	1003	1		119	935	1
					153	1016	1		119	1020	1
					153	1144	1		119	1172	1
					153	1170	1		119	1239	1
					154	939	1		119	1420	1
					154	945	1		119	1456	1
					154	1020	1		120	568	1
					154	1041	1		120	593	1
					154	1057	1		120	663	1
					155	905	1		120	687	1
					155	954	1		120	765	1
					155	1027	1		120	812	1
					155	1079	1		120	915	1
					156	575	1		120	978	1
					156	868	1		120	1004	1
					156	890	1		120	1036	1
					156	919	1		120	1061	1
					156	928	1		120	1462	1
					156	946	1		121	585	1
					156	954	1		121	592	1
					156	1085	1		121	607	1
					156	1090	1		121	634	1
					157	696	1		121	758	1
					157	929	1		121	849	1
					157	1031	1		121	906	1
					157	1034	1		121	947	1
					157	1086	1		121	957	1
					157	1094	1		121	965	1
					157	1160	1		121	967	1
					157	1175	1		121	1444	1
					158	888	1		122	603	1
					158	931	1		122	682	1
					158	932	1		122	686	1
					158	1033	1		122	703	1
					158	1091	1		122	819	1
					158	1108	1		122	886	1
					158	1130	1		122	1183	1
					158	1167	1		122	1224	1
					158	1205	1		122	1751	1
					159	845	1		123	551	1
					159	952	1		123	596	1
					159	1033	1		123	840	1
					160	609	1		123	896	1
					160	1036	1		123	1179	1
					160	1037	1		123	1285	1
					160	1083	1		123	1356	1
					160	1149	1		123	1843	1
					160	1203	1		124	602	1
					161	919	1		124	803	1
					161	924	2		124	880	1
					161	925	1		124	943	1
					161	976	1		124	948	1
					161	1013	1		124	1521	1
					161	1072	1		125	569	1
					161	1094	1		125	593	1
					161	1159	1		125	630	1
					161	1242	1		125	894	1
					162	686	1		125	997	1
					162	871	1		125	1839	1
					162	956	1		126	596	1
					162	1011	1		126	709	1
					162	1060	1		126	778	1
					162	1090	1		126	883	1
					162	1110	1		126	934	1
					163	871	1		126	1466	1
					163	900	1		127	586	1
					163	926	1		127	644	1
					163	944	1		127	676	1
					163	997	1		127	806	1
					163	1081	1		127	1188	1
					164	904	1		127	1284	1
					164	1029	1		127	1331	1
					164	1116	1		127	1369	1
					164	1137	1		128	592	1
					165	899	1		128	707	1
					165	930	1		128	843	1
					165	959	1		128	936	1
					165	982	1		128	977	1
					166	912	1		128	1168	1
					166	933	1		128	1236	1
					166	1025	1		129	516	1
					166	1052	1		129	546	1
					166	1092	1		129	601	1
					166	1137	1		129	804	1
					167	593	1		129	844	1
					167	899	1		129	854	1
					167	940	1		129	874	1
					167	1074	1		129	916	1
					167	1111	1		129	1007	1
					167	1205	1		129	1049	1
					167	1274	1		129	1064	1
					168	1004	1		129	1181	1
					168	1109	1		129	1277	1
					168	1158	1		129	1321	1
					168	1163	1		129	1427	1
					169	895	1		129	1477	1
					169	907	1		129	1520	1
					169	927	1		130	500	1
					170	584	1		130	604	1
					170	892	1		130	938	1
					170	943	1		130	1043	1
					170	1022	1		130	1169	1
					170	1057	1		130	1211	1
					170	1124	1		130	1278	1
					171	905	1		131	533	1
					171	922	1		131	795	1
					171	939	1		131	884	1
					171	1052	1		131	935	1
					171	1096	1		131	960	1
					172	1025	1		131	1296	1
					173	654	1		132	528	1
					173	658	1		132	552	1
					173	669	1		132	580	1
					173	943	1		132	671	1
					173	1013	1		132	804	1
					174	931	1		132	850	1
					174	1014	1		132	931	1
					174	1023	1		132	938	1
					174	1107	1		132	965	1
					175	802	1		132	967	1
					175	946	1		132	1050	1
					175	952	1		132	1158	1
					175	1018	1		132	1284	1
					175	1204	1		132	1630	1
					176	559	1		133	513	1
					176	638	1		133	549	1
					176	878	1		133	581	1
					176	926	1		133	676	1
					176	946	1		133	707	1
					176	1080	1		133	888	1
					177	880	1		133	896	1
					177	961	1		133	901	1
					177	1008	1		133	1099	1
					177	1076	1		133	1795	1
					178	650	1		134	507	1
					178	758	1		134	614	1
					178	1068	1		134	942	1
					179	882	1		134	981	1
					179	951	1		134	1150	1
					179	952	1		134	1209	1
					179	1090	1		134	1402	1
					179	1156	1		135	608	1
					180	562	1		135	619	1
					180	595	1		135	964	1
					180	701	1		135	1216	1
					180	799	1		136	525	1
					180	850	1		136	680	1
					180	870	1		136	908	1
					180	949	1		136	916	1
					180	1071	1		136	1677	1
					180	1195	1		137	683	1
					181	830	1		137	716	1
					181	928	1		137	896	1
					181	957	1		137	943	1
					182	593	1		137	960	1
					182	637	1		137	1069	1
					182	945	1		137	1637	1
					182	970	1		138	614	1
					182	1133	1		138	852	1
					183	915	1		138	966	1
					183	955	1		138	974	1
					183	993	1		138	1152	1
					183	1013	1		138	1529	1
					183	1227	1		139	525	1
					184	599	1		139	589	1
					184	606	1		139	644	1
					184	821	1		139	708	1
					184	905	1		139	723	1
					184	931	1		139	756	1
					184	1018	1		139	799	1
					184	1065	1		139	890	1
					184	1072	1		139	909	1
					184	1102	1		139	910	1
					185	973	1		139	1052	1
					185	1019	1		139	1167	1
					185	1087	1		139	1454	1
					185	1088	1		140	502	1
					186	950	1		140	602	1
					186	951	1		140	606	1
					186	955	1		140	795	1
					186	1272	1		140	846	1
					187	609	1		140	945	1
					187	1075	1		140	1833	1
					187	1156	1		141	591	1
					187	1368	1		141	672	1
					188	823	1		141	795	1
					188	873	1		141	806	1
					188	945	1		141	817	1
					188	1071	1		141	863	1
					189	874	1		141	918	1
					189	878	1		141	960	1
					189	880	1		141	1155	1
					189	1040	1		141	1184	1
					189	1150	1		141	1232	1
					189	1321	1		142	529	1
					190	588	1		142	597	1
					190	602	1		142	833	1
					190	904	1		142	905	1
					190	934	1		142	929	1
					190	1047	1		142	1234	1
					192	668	1		142	1244	1
					192	1068	1		143	848	1
					192	1178	1		143	851	1
					193	573	1		143	864	1
					193	584	1		143	878	1
					193	936	1		143	897	1
					193	1195	1		143	898	1
					193	1248	1		143	1001	1
					193	1381	1		143	1724	1
					194	893	1		144	504	1
					194	902	1		144	548	1
					194	936	1		144	669	1
					195	830	1		144	747	1
					195	900	1		144	842	1
					195	922	1		144	852	1
					195	946	1		144	936	1
					196	557	1		144	1229	1
					196	890	1		144	1662	1
					196	935	1		145	476	1
					196	1030	1		145	525	1
					196	1392	1		145	560	1
					197	938	1		145	669	1
					197	1027	1		145	701	1
					197	1042	1		145	723	1
					198	589	1		145	893	1
					198	885	1		145	972	1
					198	930	1		145	1643	1
					198	989	1		146	907	1
					198	1086	1		146	1104	1
					198	1122	1		146	1146	1
					198	1217	1		146	1235	1
					199	599	1		147	505	1
					199	938	1		147	583	1
					199	1102	1		147	594	1
					199	1247	1		147	604	1
					199	1256	1		147	615	1
					200	554	1		147	858	1
					200	939	1		147	872	1
					200	967	1		147	875	1
					200	977	1		147	910	1
					200	1015	1		147	1104	1
					200	1094	1		147	1485	1
					200	1249	1		147	1830	1
					201	589	1		148	495	1
					201	597	1		148	523	1
					201	679	1		148	582	1
					201	680	1		148	639	1
					201	922	1		148	954	1
					201	931	1		148	963	1
					201	953	1		148	974	1
					201	1433	1		148	1031	1
					202	589	1		148	1062	1
					202	915	1		148	1242	1
					202	930	1		148	1293	1
					202	1029	1		148	1529	1
					202	1393	1		148	1731	1
					203	940	1		149	587	2
					203	1070	1		149	593	1
					203	1314	1		149	610	1
					203	1423	1		149	757	1
					204	864	1		149	861	1
					204	897	1		149	900	1
					204	929	1		149	980	1
					204	940	1		149	1046	1
					204	944	1		149	1527	1
					204	952	1		150	502	1
					204	1042	1		150	626	1
					204	1191	1		150	703	1
					205	561	1		150	875	1
					205	948	1		150	897	1
					205	951	1		150	900	1
					205	1426	1		150	1021	1
					206	623	1		150	1041	1
					206	909	1		150	1229	1
					206	965	1		150	1372	1
					206	975	1		150	1585	1
					206	1011	1		151	515	1
					206	1306	1		151	518	1
					206	1432	1		151	650	1
					207	581	1		151	737	1
					207	625	1		151	763	1
					207	681	1		151	792	1
					207	825	1		151	807	1
					207	897	1		151	871	1
					207	1021	1		151	889	1
					208	682	1		151	1160	1
					208	969	1		152	509	1
					208	1034	1		152	542	1
					208	1250	1		152	630	1
					209	607	1		152	638	1
					209	919	1		152	1117	1
					209	991	1		152	1649	1
					209	1050	1		153	465	1
					209	1144	1		153	507	1
					210	583	1		153	523	1
					210	895	1		153	558	1
					210	948	1		153	578	1
					210	961	1		153	639	1
					211	1426	1		153	645	1
					212	588	1		153	670	1
					212	596	1		153	872	1
					212	868	1		153	877	1
					212	901	1		153	941	1
					212	914	1		153	976	1
					212	928	1		153	1136	1
					212	940	1		154	504	1
					213	624	1		154	575	1
					213	920	1		154	689	1
					213	939	1		154	807	1
					213	1041	1		154	894	1
					213	1098	1		154	911	1
					214	566	1		155	532	1
					214	571	1		155	569	1
					214	575	1		155	783	1
					214	624	1		155	866	1
					214	940	1		155	874	1
					214	947	1		155	924	1
					214	972	1		155	976	1
					215	576	1		155	1046	1
					215	890	1		155	1065	1
					215	971	1		155	1240	1
					215	980	1		155	1306	1
					215	982	1		155	1405	1
					215	1095	1		155	1446	1
					215	1346	1		156	491	1
					215	1348	1		156	505	1
					216	598	1		156	700	1
					216	930	1		156	795	1
					216	942	1		156	831	1
					216	1013	1		156	904	1
					216	1015	1		156	941	1
					217	564	1		156	1086	1
					217	576	1		156	1225	1
					217	865	1		156	1344	1
					217	968	1		157	487	1
					218	586	1		157	586	1
					218	890	1		157	701	1
					218	897	1		157	737	1
					218	993	1		157	787	1
					218	1074	1		157	833	1
					218	1164	1		157	885	1
					218	1349	1		157	893	1
					219	918	1		157	922	1
					219	928	1		157	1170	1
					219	951	1		157	1346	1
					219	1075	1		158	522	1
					219	1362	1		158	641	1
					219	1367	1		158	939	1
					220	575	1		158	969	1
					220	584	1		158	983	1
					220	896	1		158	1042	1
					220	945	1		158	1512	1
					220	1045	1		158	1689	1
					221	606	1		159	894	1
					221	896	1		159	930	1
					221	906	1		159	963	1
					221	986	1		159	1094	1
					221	1010	1		159	1218	1
					222	903	1		159	1827	1
					222	1011	1		160	506	1
					222	1352	1		160	513	1
					223	559	1		160	875	1
					223	795	1		160	901	1
					223	824	1		160	915	1
					223	908	1		160	1225	1
					223	928	1		161	584	1
					223	988	1		161	589	1
					223	1042	1		161	592	1
					224	936	1		161	656	1
					224	1225	1		161	694	1
					225	698	1		161	876	1
					225	786	1		161	1042	1
					225	865	1		162	506	1
					225	935	1		162	629	1
					225	1296	1		162	798	1
					225	1355	1		162	801	1
					226	566	1		162	805	1
					226	981	1		162	863	1
					226	987	1		162	896	1
					226	1160	1		162	903	1
					227	787	1		162	921	1
					227	907	1		162	950	1
					227	938	1		162	1008	1
					227	1037	1		162	1371	1
					227	1047	1		163	529	1
					227	1146	1		163	540	1
					228	577	1		163	594	1
					228	640	1		163	602	1
					228	929	1		163	773	1
					228	1031	1		163	850	1
					228	1054	1		163	904	1
					228	1065	1		163	973	1
					228	1075	1		163	1137	1
					228	1128	1		164	558	1
					228	1232	1		164	889	1
					229	571	1		164	916	1
					229	581	1		164	976	1
					229	791	1		164	977	1
					229	915	1		164	984	1
					229	933	1		164	990	1
					229	996	1		164	1168	1
					229	1103	1		165	443	1
					229	1221	1		165	512	1
					230	828	1		165	596	1
					230	927	1		165	638	1
					230	931	1		165	721	1
					230	986	1		165	783	1
					230	1154	1		165	811	1
					230	1255	1		165	814	1
					230	1355	1		165	817	1
					231	551	1		165	881	1
					231	899	1		165	887	1
					231	934	1		165	902	1
					231	942	1		165	934	1
					231	979	1		165	1053	1
					231	1156	1		165	1191	1
					232	901	1		165	1223	1
					232	1037	1		165	1637	1
					232	1070	1		166	533	1
					232	1089	1		166	630	1
					232	1193	1		166	635	1
					232	1292	1		166	659	1
					233	597	1		166	709	1
					233	798	1		166	846	1
					233	934	1		166	886	1
					233	1043	1		166	893	1
					233	1058	1		166	981	1
					233	1254	1		166	990	1
					234	905	1		166	1051	1
					234	1074	1		166	1163	1
					235	564	1		166	1314	1
					235	602	1		166	1668	1
					235	682	1		167	565	1
					235	825	1		167	576	1
					235	988	1		167	609	1
					235	1027	1		167	648	1
					235	1031	1		167	708	1
					236	571	1		167	781	1
					236	605	1		167	820	1
					236	1142	1		167	863	1
					237	559	1		167	882	1
					237	575	1		167	934	1
					237	826	1		167	1036	1
					237	907	1		167	1039	1
					237	938	1		167	1052	1
					237	1058	1		167	1100	1
					238	893	1		168	520	1
					238	1066	1		168	737	1
					238	1283	1		168	796	1
					239	925	1		168	888	1
					239	928	1		168	943	1
					239	935	1		168	994	1
					239	942	1		168	1213	1
					239	1086	1		168	1217	1
					240	599	1		169	523	1
					240	915	1		169	609	1
					240	987	1		169	699	1
					240	1027	1		169	739	1
					240	1041	1		169	776	1
					240	1049	1		169	814	1
					240	1066	1		169	868	1
					240	1186	1		169	871	1
					241	936	1		169	895	3
					241	991	1		169	1004	1
					241	1000	1		169	1040	1
					241	1342	1		169	1145	1
					242	826	1		170	550	1
					242	896	1		170	655	1
					242	906	1		170	707	1
					242	987	1		170	881	1
					242	1251	1		170	894	1
					243	564	1		170	952	1
					243	982	1		170	989	1
					244	650	1		170	1211	1
					244	900	1		170	1213	1
					244	984	1		170	1287	1
					244	985	1		170	1472	1
					244	1013	1		171	503	1
					245	565	1		171	803	1
					245	914	1		171	866	1
					245	929	1		171	932	1
					245	962	1		171	987	1
					245	1080	1		171	1052	1
					245	1183	1		171	1230	1
					246	575	1		172	553	1
					246	868	1		172	573	1
					246	880	1		172	881	1
					246	1037	1		172	883	1
					247	1312	1		172	949	1
					248	912	1		172	1297	1
					248	913	1		173	496	2
					248	1084	1		173	515	1
					249	689	1		173	562	1
					249	719	1		173	804	1
					249	762	1		173	981	1
					249	1030	1		174	497	1
					249	1047	1		174	544	1
					249	1203	1		174	792	1
					250	919	1		174	799	1
					250	1050	1		174	947	1
					250	1059	1		174	1023	1
					250	1238	1		174	1034	1
					251	569	1		174	1224	1
					251	931	1		174	1434	1
					251	934	1		175	503	1
					251	941	1		175	665	1
					251	1031	1		175	809	1
					251	1048	1		175	818	1
					251	1051	1		175	859	1
					251	1058	1		175	884	1
					251	1170	1		175	902	1
					251	1186	1		175	947	1
					252	643	1		175	1289	1
					252	923	1		175	1634	1
					252	930	1		176	874	1
					253	908	1		176	895	1
					253	921	1		176	995	1
					253	991	1		176	1203	1
					253	1163	1		176	1213	1
					254	989	1		176	1234	1
					254	992	1		176	1291	1
					254	1023	1		177	517	1
					254	1302	1		177	524	1
					255	938	1		177	693	1
					255	944	1		177	865	1
					255	953	1		177	915	1
					255	1015	1		177	1222	1
					255	1237	1		177	1406	1
					255	1342	1		177	1764	1
					255	1346	1		178	571	1
					256	896	1		178	890	1
					256	932	1		178	951	1
					256	946	1		178	959	1
					256	1026	1		178	1247	1
					256	1173	1		178	1682	1
					257	841	1		179	537	1
					257	927	1		179	794	1
					257	931	1		179	888	1
					257	1157	1		179	902	1
					257	1175	1		179	998	1
					257	1251	1		179	1038	1
					258	928	1		179	1209	1
					258	942	1		180	872	1
					258	1016	1		180	900	1
					258	1035	1		180	999	1
					259	1025	1		180	1102	1
					259	1056	1		181	498	1
					259	1100	1		181	845	1
					259	1115	1		181	859	1
					259	1176	1		181	872	1
					259	1295	1		181	940	1
					260	1012	1		181	1023	1
					261	924	1		181	1297	1
					261	945	1		181	1535	1
					261	953	1		182	651	1
					261	1040	1		182	673	1
					261	1058	1		182	742	1
					261	1083	1		182	791	1
					261	1191	1		182	886	1
					261	1306	1		182	942	1
					261	1429	1		182	1230	1
					262	577	1		182	1513	1
					262	907	1		182	1562	1
					262	926	1		183	564	1
					262	1008	1		183	575	1
					262	1022	1		183	803	1
					262	1065	1		183	889	1
					262	1137	1		183	907	1
					262	1354	1		183	920	1
					263	905	1		183	1044	1
					263	1153	1		183	1264	1
					264	920	1		184	503	1
					264	933	1		184	512	1
					264	1053	1		184	571	1
					264	1166	1		184	619	1
					264	1264	1		184	777	1
					264	1353	1		184	815	1
					265	700	1		184	899	1
					265	746	1		184	939	1
					265	804	1		184	952	1
					265	1030	1		185	572	1
					266	579	1		185	803	1
					266	589	1		185	872	1
					266	931	1		185	1449	1
					266	1021	1		186	577	1
					267	790	1		186	687	1
					267	919	1		186	901	1
					267	920	1		186	936	1
					267	932	1		186	962	1
					267	965	1		187	442	1
					267	1006	1		187	500	1
					267	1057	1		187	503	1
					267	1352	1		187	504	1
					267	1361	1		187	568	1
					268	770	1		187	835	1
					268	1012	1		187	1243	1
					268	1014	1		187	1341	1
					268	1263	1		187	1732	1
					269	664	1		188	839	1
					270	587	1		188	913	1
					270	686	1		189	521	1
					270	963	1		189	580	1
					270	1061	1		189	892	1
					271	796	1		189	935	1
					271	921	1		190	959	1
					271	933	1		190	981	1
					271	1015	1		190	1005	1
					271	1019	1		190	1038	1
					271	1031	1		190	1050	1
					271	1052	1		190	1089	1
					271	1077	1		190	1204	1
					272	691	1		191	538	1
					272	1008	1		191	640	1
					272	1308	1		191	796	1
					272	1359	1		191	850	1
					273	638	1		191	952	1
					273	1054	1		191	1058	1
					273	1070	1		192	786	1
					273	1180	1		192	1064	1
					274	687	1		192	1222	1
					274	1017	1		193	962	1
					274	1019	1		193	1307	1
					274	1046	1		193	1547	1
					274	1362	1		194	671	1
					275	931	1		194	930	1
					275	942	1		194	934	1
					275	1071	1		194	963	1
					275	1313	1		194	1021	1
					276	1370	1		194	1024	1
					277	596	1		194	1298	1
					277	826	1		195	578	1
					277	1049	1		195	607	1
					277	1084	1		195	753	1
					278	893	1		195	842	1
					278	896	1		195	846	1
					279	717	1		195	855	1
					279	897	1		195	911	1
					279	1028	1		196	865	1
					281	1018	1		196	955	1
					281	1053	1		196	1001	2
					281	1072	1		196	1056	1
					282	934	1		196	1306	1
					282	1035	1		197	472	1
					282	1145	1		197	797	1
					283	592	1		197	862	1
					283	1055	1		197	915	1
					283	1064	1		197	960	1
					283	1099	1		197	986	1
					284	531	1		197	1000	1
					284	659	1		198	563	1
					284	935	1		198	738	1
					284	949	1		198	788	1
					284	1176	1		198	800	1
					285	566	1		198	852	1
					285	1082	1		198	872	1
					285	1151	1		198	886	1
					286	707	1		198	918	1
					286	760	1		198	967	1
					286	1077	1		198	1016	1
					286	1079	1		199	481	1
					286	1112	1		199	828	1
					287	599	1		199	878	1
					287	1058	1		199	980	1
					287	1059	1		199	1496	1
					287	1063	1		200	801	1
					287	1072	1		200	848	1
					288	934	2		200	859	1
					288	1017	1		200	1474	1
					288	1030	1		201	540	1
					288	1064	1		201	615	1
					288	1180	1		201	841	1
					289	701	1		201	894	1
					289	737	1		201	909	1
					289	948	1		201	1016	1
					289	1185	1		201	1280	1
					289	1345	1		202	575	1
					290	924	1		202	703	1
					290	1074	1		202	824	1
					290	1098	1		202	865	1
					291	598	1		202	868	1
					291	602	1		202	889	1
					291	1056	1		202	891	1
					291	1071	1		202	1082	1
					292	625	1		202	1214	1
					292	755	1		202	1215	1
					292	988	1		203	546	1
					292	1064	1		203	595	1
					293	594	1		203	831	1
					293	673	1		203	838	1
					293	934	1		203	840	1
					293	991	1		203	885	1
					293	1059	1		203	965	1
					294	914	1		203	1069	1
					295	689	1		204	564	1
					295	736	1		204	967	1
					295	756	1		204	974	1
					295	975	1		204	1000	1
					295	1017	1		204	1080	1
					295	1077	1		204	1407	1
					295	1080	1		204	1722	1
					296	695	1		205	811	1
					296	958	1		205	998	1
					296	1033	1		205	1058	1
					296	1101	1		205	1217	1
					297	1216	1		205	1237	1
					298	665	1		205	1455	1
					298	1047	1		205	1481	1
					298	1050	1		205	1754	1
					299	787	1		205	1870	1
					300	720	1		206	622	1
					300	950	1		206	692	1
					300	1071	1		206	939	1
					300	1074	1		206	1022	1
					300	1080	1		206	1256	1
					301	914	1		206	1827	1
					301	920	1		207	429	1
					301	928	1		207	691	1
					301	986	1		207	819	1
					302	838	1		207	849	1
					302	1039	1		207	882	1
					302	1043	1		207	929	1
					302	1054	1		207	931	1
					303	709	1		207	1015	1
					303	1034	1		207	1217	1
					303	1042	1		208	609	1
					304	670	1		208	875	1
					304	945	1		208	876	2
					305	947	1		208	987	1
					305	1080	1		208	1244	1
					306	682	1		208	1445	1
					306	825	1		209	951	1
					306	910	1		209	980	1
					306	920	1		210	558	1
					306	943	1		210	564	1
					306	1054	1		210	832	1
					307	632	1		210	843	1
					307	883	1		210	901	1
					307	1097	1		210	1012	1
					308	688	1		210	1214	1
					308	908	1		210	1369	1
					308	969	1		211	530	1
					308	980	1		211	617	1
					308	1059	1		211	866	1
					308	1200	1		211	995	1
					309	607	1		211	1027	1
					309	727	1		212	551	1
					309	916	1		212	744	1
					309	972	1		212	958	1
					309	1215	1		212	1040	1
					310	607	1		212	1369	1
					310	718	1		213	633	1
					310	1012	1		213	740	1
					310	1085	1		213	976	1
					311	965	1		213	994	1
					311	1057	1		213	1217	1
					312	705	1		213	1218	1
					312	1056	1		213	1310	1
					312	1082	1		213	1365	1
					312	1101	1		214	577	1
					313	903	1		214	667	1
					313	919	1		214	704	1
					313	978	1		214	709	1
					313	1057	1		214	785	1
					313	1065	1		214	866	1
					313	1095	1		214	943	1
					314	925	1		214	959	1
					315	664	1		214	983	1
					315	701	1		214	1208	1
					315	956	1		214	1221	1
					315	960	1		215	801	1
					315	1056	1		215	888	1
					315	1062	1		215	895	1
					316	918	1		215	1132	1
					316	992	1		216	527	1
					317	917	1		216	671	1
					317	920	1		216	763	1
					317	1282	1		216	868	1
					318	912	1		216	1036	1
					318	1069	1		216	1458	1
					320	616	1		217	575	1
					320	1052	1		217	629	1
					321	700	1		217	894	1
					321	957	1		217	1243	1
					321	1008	1		217	1359	1
					322	579	1		217	1421	1
					322	975	1		218	488	1
					323	1073	1		218	699	1
					323	1083	1		218	821	1
					323	1113	1		218	880	1
					324	730	1		218	964	1
					324	912	1		218	993	1
					324	914	1		218	1443	1
					324	980	1		218	1454	1
					324	1087	1		219	683	1
					324	1096	1		219	758	1
					324	1129	1		219	847	1
					325	994	1		219	898	1
					325	1068	1		219	904	1
					326	626	1		219	942	1
					326	629	1		219	956	1
					326	1009	1		219	1256	1
					326	1029	1		220	707	1
					326	1056	1		220	805	2
					327	602	1		220	883	1
					327	738	1		220	887	1
					327	1011	1		220	948	1
					327	1061	1		220	961	1
					327	1390	1		220	1319	1
					328	1064	1		220	1440	1
					328	1067	1		220	1497	1
					328	1069	2		221	598	1
					328	1076	1		221	916	1
					329	985	1		221	925	1
					329	1080	1		221	946	1
					330	1073	1		221	991	1
					330	1330	1		221	1033	1
					331	1005	1		221	1803	1
					331	1121	1		222	554	1
					332	1071	1		222	615	1
					332	1073	1		222	793	1
					332	1077	1		222	807	1
					333	634	1		222	900	1
					333	1064	1		222	926	1
					334	770	1		223	543	1
					334	1003	1		223	575	1
					334	1077	1		223	718	1
					334	1129	1		223	871	1
					335	665	1		223	891	1
					335	1018	1		223	994	1
					335	1085	1		223	1218	1
					335	1096	1		223	1261	1
					336	699	1		223	1726	1
					336	1144	1		224	594	1
					337	609	1		224	725	1
					337	655	1		224	759	1
					337	1079	1		224	851	1
					337	1091	1		224	854	1
					339	727	1		224	870	1
					339	732	1		224	894	1
					339	1080	1		224	933	1
					339	1083	1		224	996	1
					340	635	1		224	1521	1
					340	1077	1		225	582	1
					340	1088	1		225	782	1
					342	685	1		225	962	1
					343	1091	1		225	1806	1
					343	1095	1		226	438	1
					343	1204	1		226	694	1
					346	1230	1		226	708	1
					347	1233	1		226	913	1
					348	652	1		226	1213	1
					348	1091	1		226	1230	1
					349	1101	1		226	1499	1
					350	865	1		226	1823	1
					350	1084	1		227	556	1
					350	1085	1		227	714	1
					352	1109	1		227	808	1
					353	656	1		227	1731	1
					353	757	1		228	542	1
					353	1101	2		228	546	2
					354	751	1		228	547	1
					356	656	1		228	691	1
					356	678	1		228	760	1
					356	1085	1		228	920	1
					356	1360	1		228	1004	1
					357	1337	1		228	1811	1
					358	794	1		229	468	1
					362	792	1		229	534	1
					362	816	1		229	669	1
					362	1230	1		229	691	1
					363	1102	1		229	905	1
					365	788	1		229	1465	1
					365	1166	1		229	1815	1
					367	675	1		230	551	1
					368	1104	1		230	594	1
					369	1171	1		230	597	1
					371	1102	1		230	703	1
					371	1335	1		230	845	1
					373	698	1		230	880	1
					373	1366	1		230	962	1
					374	704	1		230	1193	1
									230	1334	1
									231	548	1
									231	551	1
									231	669	1
									231	691	1
									231	757	1
									231	801	1
									231	840	1
									231	857	1
									231	896	1
									231	945	1
									232	552	1
									232	690	1
									232	781	1
									233	502	1
									233	546	1
									233	548	1
									233	626	1
									233	776	1
									233	872	1
									233	875	1
									233	920	1
									233	1248	1
									233	1826	1
									234	538	1
									234	549	1
									234	556	1
									234	670	1
									234	671	1
									234	676	1
									234	844	1
									234	876	1
									234	913	1
									234	1113	1
									235	551	1
									235	671	1
									235	692	1
									235	842	1
									235	958	1
									235	980	1
									235	1439	1
									235	1748	1
									235	1771	1
									236	549	1
									236	644	1
									236	648	1
									236	672	1
									236	750	1
									236	790	1
									236	886	1
									236	958	1
									236	1199	1
									236	1235	1
									236	1246	1
									236	1512	1
									237	674	1
									237	892	1
									237	1030	1
									237	1045	1
									237	1145	1
									237	1465	1
									238	456	1
									238	589	1
									238	608	1
									238	622	1
									238	673	1
									238	714	1
									238	763	1
									238	857	1
									238	878	1
									238	882	1
									238	954	1
									238	1174	1
									238	1226	1
									238	1783	1
									239	546	1
									239	550	1
									239	588	1
									239	631	1
									239	906	1
									239	908	1
									239	1014	1
									239	1872	1
									240	549	1
									240	575	1
									240	875	1
									240	909	1
									240	915	1
									240	958	2
									240	988	1
									240	1177	1
									240	1765	1
									241	877	1
									241	887	1
									241	901	1
									241	1418	1
									241	1741	1
									242	475	1
									242	528	1
									242	693	1
									242	696	1
									242	800	1
									242	914	1
									242	962	1
									242	1736	1
									243	548	1
									243	605	1
									243	630	1
									243	764	1
									243	1103	1
									243	1741	1
									243	1825	1
									244	476	1
									244	868	1
									244	880	1
									244	1127	1
									244	1177	1
									244	1817	1
									245	461	1
									245	515	1
									245	780	1
									245	959	1
									245	1366	1
									245	1451	1
									245	1545	1
									246	444	1
									246	559	1
									246	627	1
									246	832	1
									246	878	1
									246	885	1
									246	898	1
									246	1236	1
									246	1293	1
									246	1480	1
									247	587	1
									247	675	1
									247	684	1
									247	894	1
									247	961	2
									247	1455	1
									247	1804	1
									248	552	1
									248	624	1
									248	911	1
									248	1775	1
									249	593	1
									249	606	1
									249	625	1
									249	675	1
									249	892	1
									249	954	1
									249	974	1
									249	994	1
									249	1205	1
									249	1821	1
									250	755	1
									250	761	1
									250	918	1
									250	926	1
									251	510	1
									251	544	1
									251	557	2
									251	574	1
									251	644	1
									251	755	1
									251	893	1
									251	954	1
									251	976	1
									252	557	1
									252	600	1
									252	796	1
									252	917	1
									252	962	1
									253	609	1
									253	924	1
									254	545	1
									254	988	1
									254	1111	1
									254	1115	1
									255	693	1
									255	1625	1
									256	522	1
									256	559	1
									256	585	1
									256	632	1
									256	856	1
									256	883	1
									256	886	1
									256	907	1
									256	947	1
									256	997	1
									257	522	1
									257	559	1
									257	571	1
									257	591	1
									257	603	1
									257	609	1
									257	623	1
									257	960	1
									258	560	2
									258	586	1
									258	652	1
									258	902	1
									258	952	1
									258	1002	1
									258	1133	1
									259	640	1
									259	692	1
									259	724	1
									259	742	1
									259	1032	1
									259	1175	1
									260	589	1
									260	1245	1
									261	567	1
									261	593	1
									261	600	1
									261	605	1
									261	782	1
									261	891	1
									261	939	1
									262	921	1
									262	935	1
									262	1207	1
									263	559	1
									263	574	1
									263	611	1
									263	627	1
									263	652	1
									263	876	1
									263	885	1
									263	1242	1
									264	561	1
									264	653	1
									264	924	1
									264	929	1
									264	1006	1
									264	1128	1
									265	472	1
									265	494	1
									265	681	1
									265	780	1
									265	849	1
									265	889	1
									265	890	1
									265	941	1
									265	980	1
									266	566	1
									266	597	1
									266	692	1
									266	757	1
									266	913	1
									267	526	1
									267	566	1
									267	592	1
									267	599	1
									267	648	1
									267	706	1
									267	938	1
									267	1382	1
									268	604	1
									268	900	1
									268	919	1
									268	947	1
									268	1009	1
									268	1624	1
									269	670	1
									269	701	1
									269	705	1
									269	709	1
									269	745	1
									269	1029	1
									270	775	1
									270	890	1
									271	802	1
									271	963	1
									271	975	1
									271	1122	1
									271	1245	1
									271	1613	1
									271	1686	1
									272	591	1
									272	775	1
									272	837	1
									272	848	1
									272	890	1
									272	978	1
									273	578	1
									273	632	1
									273	894	1
									273	1186	1
									274	574	1
									274	638	1
									274	893	1
									275	605	1
									275	682	1
									275	895	1
									275	990	1
									276	756	1
									276	1590	1
									276	1663	1
									277	896	1
									277	925	1
									277	1695	1
									278	531	1
									278	534	1
									278	600	1
									278	1002	1
									279	585	1
									279	601	1
									279	624	1
									279	720	1
									279	777	1
									279	784	1
									279	828	1
									279	921	1
									279	961	1
									279	1041	1
									279	1307	1
									280	778	1
									280	1046	1
									281	595	1
									281	701	1
									281	889	1
									281	998	1
									281	1045	1
									281	1175	1
									282	488	1
									282	592	1
									282	758	1
									282	837	1
									282	845	1
									282	1016	1
									282	1034	1
									282	1055	1
									283	611	1
									284	506	1
									284	716	1
									284	788	1
									284	923	1
									284	1238	1
									285	811	1
									285	973	1
									285	984	1
									285	1042	1
									285	1230	1
									286	594	1
									286	842	1
									286	885	1
									287	505	1
									287	635	1
									287	785	1
									287	817	1
									287	968	1
									288	683	1
									288	829	1
									288	956	1
									289	930	1
									289	1008	1
									289	1176	1
									290	779	1
									290	936	1
									290	1025	1
									290	1043	1
									290	1555	1
									290	1654	1
									291	628	1
									291	884	1
									291	965	1
									291	1366	1
									291	1376	1
									291	1580	1
									291	1642	1
									292	699	1
									292	831	1
									292	1642	1
									293	561	1
									293	597	1
									293	600	1
									293	682	1
									293	687	1
									293	805	1
									293	892	1
									293	908	1
									293	929	1
									293	1165	1
									293	1288	1
									294	741	1
									294	1022	1
									294	1030	1
									295	602	1
									295	683	1
									295	726	1
									295	907	1
									296	631	1
									296	716	1
									297	603	1
									297	905	1
									297	906	1
									297	950	1
									297	997	1
									298	508	1
									298	602	1
									298	905	1
									299	815	1
									299	893	1
									299	908	1
									299	941	1
									299	992	1
									299	1367	1
									300	907	1
									300	941	1
									300	959	1
									300	979	1
									300	1046	1
									301	586	1
									301	906	1
									301	935	1
									301	981	1
									301	1021	1
									302	642	1
									302	938	1
									302	943	1
									302	985	1
									303	523	1
									303	602	1
									303	904	1
									303	914	1
									303	979	1
									303	1022	1
									303	1718	1
									304	541	1
									304	826	1
									304	832	1
									304	928	1
									304	999	1
									305	829	1
									305	960	1
									305	1006	1
									307	601	1
									307	610	1
									307	990	1
									307	1010	1
									307	1192	1
									308	575	1
									308	593	1
									308	915	1
									308	935	1
									308	950	1
									308	957	1
									309	505	1
									309	588	1
									309	920	1
									310	509	1
									310	944	1
									310	1726	1
									311	568	1
									311	585	1
									311	614	1
									311	917	1
									311	948	1
									311	976	1
									312	598	1
									312	1233	1
									312	1586	1
									313	660	1
									313	743	1
									313	765	1
									313	806	1
									313	913	1
									313	920	1
									314	504	1
									314	720	1
									314	783	1
									314	977	1
									314	1710	1
									315	915	1
									315	926	1
									316	617	1
									316	927	1
									316	933	1
									316	934	1
									316	935	1
									316	952	1
									316	1348	1
									316	1844	1
									318	588	1
									318	789	1
									318	928	2
									318	938	1
									318	953	1
									318	1011	1
									318	1014	1
									319	622	1
									319	673	1
									319	805	1
									319	916	1
									319	945	1
									319	1020	1
									320	536	1
									320	588	1
									320	630	1
									320	932	1
									320	962	1
									321	610	1
									321	776	1
									321	808	1
									321	921	1
									321	930	1
									321	1246	1
									322	807	1
									322	861	1
									322	932	1
									322	1015	1
									322	1229	1
									323	624	1
									323	791	1
									323	931	1
									323	934	1
									323	970	1
									323	998	1
									323	1002	1
									323	1011	1
									323	1022	1
									324	624	1
									324	937	1
									325	616	1
									325	729	1
									326	559	1
									326	782	1
									326	876	1
									326	942	1
									326	947	1
									327	571	1
									327	849	1
									327	900	1
									327	943	1
									327	951	1
									327	1565	1
									328	653	1
									328	891	1
									328	945	1
									328	975	1
									328	1317	1
									328	1592	1
									329	967	1
									329	968	1
									329	991	1
									329	1020	1
									330	589	1
									330	919	1
									330	939	1
									330	942	1
									330	1036	1
									331	626	1
									331	849	1
									331	957	1
									331	970	1
									332	547	1
									332	818	1
									333	523	1
									333	821	1
									333	923	1
									333	954	1
									333	991	1
									334	561	1
									334	595	1
									334	803	1
									334	876	1
									335	640	1
									335	962	1
									335	994	1
									335	1293	1
									336	531	1
									336	803	1
									336	946	1
									336	949	1
									336	967	1
									337	553	1
									337	655	1
									337	974	1
									338	786	1
									338	888	1
									338	1312	1
									339	870	1
									339	919	1
									339	1005	1
									340	821	1
									340	940	1
									340	966	1
									340	986	1
									341	560	1
									341	676	1
									341	846	1
									341	857	1
									341	957	1
									341	974	1
									342	528	1
									342	885	1
									342	908	1
									342	955	1
									342	957	1
									342	964	1
									343	778	1
									343	806	1
									343	981	1
									344	994	1
									344	1241	1
									345	627	1
									345	853	1
									345	896	1
									345	915	1
									345	1059	1
									346	569	1
									346	597	1
									346	608	1
									346	622	1
									346	872	1
									346	877	1
									346	893	1
									346	903	1
									347	573	1
									347	619	1
									347	810	1
									347	881	1
									347	961	1
									347	967	1
									347	990	1
									348	575	1
									348	879	1
									348	938	1
									349	875	1
									349	896	1
									349	935	1
									350	623	1
									350	817	1
									350	818	1
									350	903	1
									351	549	1
									351	567	1
									351	588	1
									351	909	1
									351	954	1
									351	1571	1
									352	589	1
									352	857	1
									352	978	1
									353	561	1
									353	569	1
									353	869	1
									353	957	1
									354	540	1
									354	864	1
									354	893	1
									354	925	1
									355	796	1
									355	900	1
									355	931	1
									355	1693	1
									356	799	1
									356	958	1
									357	862	1
									359	551	1
									359	897	1
									359	995	1
									359	997	1
									359	1568	1
									360	557	1
									360	559	1
									360	585	1
									360	896	1
									360	902	1
									360	920	1
									360	1746	1
									361	998	1
									362	878	1
									362	1001	1
									363	842	1
									363	947	1
									364	562	1
									364	598	1
									364	977	1
									365	644	1
									365	851	1
									366	574	1
									366	609	1
									367	1018	1
									367	1562	1
									368	595	1
									368	824	1
									368	1643	1
									369	585	1
									370	563	1
									370	579	1
									370	594	1
									370	1021	1
									370	1132	1
									370	1142	1
									370	1587	1
									371	794	1
									371	1140	1
									372	587	1
									372	626	1
									372	978	1
									372	1159	1
									373	590	1
									374	984	1
									374	1466	1
									374	1605	1
									374	1782	1
									376	593	1
									376	610	1
									376	1356	1
									377	608	1
									377	666	1
									377	964	1
									377	1179	1
									378	584	1
									378	609	1
									378	1174	1
									378	1769	1
									379	612	1
									379	978	1
									379	1572	1
									380	621	1
									381	589	1
									381	1173	1
									382	1034	1
									382	1211	1
									383	615	1

## Sheet: Table 1
	Table 1
	desktop_mobile_obj_corr	desktop_mobile_pixel_corr	shuffled desktop_obj_corr	shuffled desktop_pixel_corr	center_bias_obj_corr	center_bias_pixel_corr
	0.884272	0.772589	0.889999	0.263731	0.892694	0.250742
Gaussian Kernel size (in pixels) to generate heatmap from fixations::	0.795281	0.717265	0.587131	0.277704	0.721435	0.380854
24	0.928683	0.807317	0.267685	0.118819	0.681513	0.328799
	0.968107	0.815247	0.614643	0.178892	0.844158	0.0907314
	0.99304	0.80771	0.952028	0.239638	0.993512	0.345391
	0.964845	0.721873	0.908642	-0.103555	0.922321	0.179836
	0.857623	0.654886	0.374296	0.0964752	0.757069	0.197894
	0.992788	0.523902	0.905732	0.0479095	0.914518	0.234808
	0.641416	0.725652	0.130848	0.0190774	0.564128	0.312517
	0.971208	0.870895	-0.0749673	0.0511208	0.575587	0.384424
	0.986449	0.818464	0.707527	-0.0177807	0.7454	0.223722
	0.974275	0.713253	0.825294	0.150694	0.818863	0.171295
	0.954227	0.807691	0.617226	0.0986192	0.922049	0.36927
	0.956612	0.772827	0.813239	0.277165	0.862937	0.120727
	0.870603	0.758325	0.300786	0.0203518	0.46063	0.384274
	0.904811	0.70976	-0.0179868	0.028707	0.872732	0.249093
	0.978731	0.794043	0.76983	0.46805	0.925046	0.140921
	0.979501	0.778246	0.824294	0.132117	0.679072	0.138114
	0.948099	0.745539	-0.0681423	0.0678486	0.440653	0.351365
	0.998142	0.861448	0.542338	0.295744	0.871853	0.113702
	0.892007	0.770729	0.784168	0.256281	0.539815	0.129447
	0.841621	0.849126	0.576998	-0.0292299	0.588959	0.308843
	0.838505	0.671485	0.793096	-0.0343486	0.591115	0.225503
	0.893393	0.822915	0.843293	0.27336	0.292042	0.144801
	0.871111	0.653856	0.348924	0.129036	0.734886	0.369236
	0.475821	0.80464	0.40269	-0.0390695	0.471145	0.311001
	0.98799	0.514097	0.924611	-0.0182345	0.964239	0.132895
	0.956328	0.712912	0.617796	0.0885718	0.884867	0.0993186
	0.997761	0.630578	0.992589	-0.0114906	0.996176	0.306512
	0.855328	0.760891	0.318972	-0.0232894	0.571133	0.247758
	0.962786	0.901164	0.911974	0.296726	0.74422	0.468276
	0.950016	0.834097	0.41477	0.154609	0.897624	0.260377
	0.995983	0.64353	0.805128	-0.0904104	0.762022	0.216881
	0.966345	0.626513	0.936551	0.313015	0.838823	0.0347065
	0.921861	0.716526	0.634401	-0.0248796	0.803083	0.305705
	0.934401	0.58104	0.812866	0.218607	0.88713	0.286756
	0.974305	0.740306	0.847878	0.0144927	0.917344	0.398248
	0.789283	0.509456	0.706676	0.0646904	0.761052	0.322347
	0.938513	0.566609	0.900213	0.0980599	0.930862	0.162719
	0.971273	0.775045	0.834149	0.22741	0.85731	0.268386
	0.967472	0.789069	0.718084	0.102284	0.878065	0.262906
	0.940178	0.780633	0.691244	0.0991816	0.845987	-0.0387925
	0.996614	0.858459	0.914104	0.0409051	0.920172	0.191836
	0.97896	0.767535	0.467171	0.218148	0.362198	0.434231
	0.999355	0.808297	0.985203	0.147117	0.997829	0.266659
	0.998015	0.806972	0.960837	-0.0511684	0.995414	0.169385
	0.933088	0.650794	0.257481	0.190444	0.890423	0.130103
	0.996335	0.811755	0.983614	0.375595	0.953544	0.218605
	0.993948	0.826633	0.694164	-0.0237601	0.728541	0.379382
	0.983662	0.75424	0.700718	-0.0672103	0.831542	0.16117
	0.99508	0.765893	0.883026	0.0277637	0.675238	0.278189
	0.872233	0.649041	0.388466	0.287497	0.670839	0.284033
	0.965169	0.857149	0.282217	0.106166	0.82971	0.189429
	0.907009	0.632792	0.913662	-0.0827913	0.94976	0.14887
	0.998978	0.726146	0.974315	0.0546818	0.908918	0.227522
	0.902668	0.780568	0.299927	0.0236811	0.529459	0.233264
	0.810124	0.772356	0.415906	0.115598	0.764852	0.34275
	0.845539	0.794338	0.826504	0.0423757	0.992222	0.216806
	0.967431	0.757989	0.932334	-0.0240671	0.971037	0.437871
	0.992545	0.854913	0.892207	0.412349	0.895348	0.436926
	0.926846	0.847245	0.715057	0.0126203	0.894933	0.432922
	0.355179	0.684247	0.0357803	0.00819819	0.330418	0.327647
	0.653067	0.525967	0.154547	0.0834213	0.517498	0.121733
	0.759712	0.72253	-0.230085	-0.0991489	0.180461	0.335978
	0.929432	0.564644	0.872015	0.0526527	0.927024	0.226433
	0.95508	0.595021	0.962061	0.0734901	0.843363	0.271793
	1	0.906647	-1	0.0150912	1	0.304039
	0.96583	0.715076	0.67007	0.00840881	0.441604	0.275201
	0.97837	0.636487	0.942528	0.12589	0.942868	0.28237
	0.809617	0.54663	0.401366	0.279217	0.717148	0.269835
	0.799088	0.733393	-0.783183	-0.0254405	0.0798311	0.315142
	0.797465	0.771112	0.541202	0.0568485	0.397853	0.188615
	0.964083	0.826953	0.900952	0.437319	0.87199	0.13925
	0.986314	0.802357	0.973547	-0.06784	0.991966	0.225272
	0.917798	0.72929	0.326279	0.136665	0.816047	0.348385
	0.921929	0.715431	0.874952	-0.0610589	0.90292	0.377597
	0.875682	0.730537	0.627683	0.223047	0.757645	0.354341
	0.93723	0.791634	0.73132	0.167553	0.854217	0.313355
	0.781255	0.568364	0.729696	-0.0089805	0.595553	0.152913
	0.998182	0.788995	0.653196	0.152863	0.972457	0.374509
	0.975789	0.752254	0.896437	0.217933	0.929868	0.33345
	0.99597	0.82073	0.912271	0.38173	0.978825	0.288048
	0.955744	0.817323	0.625694	-0.0164156	0.704591	0.254835
	0.619846	0.599791	0.116873	0.111004	0.395064	0.338306
	0.87135	0.606377	0.6965	0.0272923	0.91073	0.237627
	0.998205	0.814431	0.989985	0.0941226	0.997944	0.412815
	0.984446	0.823659	0.940402	0.0132763	0.95683	0.32776
	0.983465	0.722308	0.617163	0.212777	0.705528	0.298024
	0.984318	0.706667	0.888871	0.0414506	0.946533	0.300912
	0.990903	0.802889	0.662661	0.0143241	0.884289	0.395778
	0.966615	0.783881	0.260542	0.0415776	0.623182	0.240694
	0.988316	0.817242	0.94533	0.267598	0.981398	0.141118
	0.994012	0.803348	0.992944	-0.0333919	0.833751	0.312649
	0.993601	0.785951	0.129	-0.0996735	0.962324	0.484699
	0.975456	0.79215	0.807388	0.151151	0.870551	0.259705
	0.994518	0.741683	0.986447	-0.062716	0.985544	0.162043
	0.943167	0.837942	0.365688	0.0439152	0.86223	0.149516
	0.990473	0.825222	0.376194	-0.01758	0.845294	0.286512
	0.948984	0.837995	0.647488	0.0177585	0.740977	0.153304
	0.960071	0.768079	0.847667	0.169031	0.714368	0.415744
	0.885831	0.825245	-0.0405425	0.206558	0.929729	0.436677
	0.915436	0.674936	-0.515363	0.0638785	0.784166	0.168419
	0.989175	0.874927	0.799177	0.294342	0.666289	0.488427
	0.809817	0.626991	0.511446	-0.056909	0.647481	0.163749
	0.942701	0.74691	0.400774	0.196881	0.457736	0.257404
	0.998095	0.873561	0.968889	0.0502356	0.72003	0.0563908
	0.976797	0.674908	0.769579	0.0293887	0.876828	0.300373
	0.918748	0.537183	0.457417	-0.0339505	0.779439	0.264533
	0.995047	0.799296	0.957506	0.0227506	0.965188	0.254058
	0.993913	0.701993	0.996121	0.225218	0.994236	0.344749
	0.985681	0.792397	0.750508	-0.0187848	0.876037	0.282039
	0.491495	0.58484	0.347941	-0.0502644	0.485607	0.223113
	0.979742	0.733031	0.879914	0.359307	0.900428	0.368121
	0.938095	0.797037	0.481901	-0.0551802	0.941097	0.131347
	0.897596	0.834706	0.495237	0.462956	0.918426	0.232605
	0.833754	0.593651	0.482052	0.289458	0.726013	0.461449
	0.9258	0.677171	0.575917	0.0227174	0.722649	0.262964
	0.848444	0.711727	0.334447	0.238067	-0.216152	0.0499841
	0.994304	0.8165	0.556736	0.0275942	0.870427	0.372423
	0.943345	0.906563	0.915765	-0.0219464	0.968655	0.362338
	0.992192	0.823237	0.566272	-0.0688887	0.912231	0.163505
	0.988804	0.711691	0.765314	-0.0735242	0.802199	0.126418
	-0.0856181	0.623433	-0.590635	-0.0255077	-0.0665499	0.142245
	0.986413	0.65139	0.942175	-0.0849877	0.98193	0.336571
	0.961845	0.5967	0.569464	0.24782	0.917513	0.495079
	0.988721	0.830316	0.128249	0.009112	0.955612	0.364402
	0.851622	0.807042	0.531736	0.187931	0.56629	0.291951
	0.895132	0.799921	0.679758	-0.0372704	0.795063	0.266734
	0.987898	0.605009	0.730101	0.324904	0.972102	0.302427
	0.947444	0.764366	0.628005	-0.0161527	0.880287	0.16492
	0.963309	0.825781	0.663682	-0.0143696	0.752022	0.2177
	0.919	0.727276	0.607153	-0.00288505	0.81394	0.419714
	0.996875	0.67502	0.919103	0.338623	0.996522	0.23472
	0.937401	0.793582	0.503366	0.0711125	0.843873	0.285981
	0.914981	0.861912	0.340901	0.0662738	0.658684	0.180728
	0.973024	0.837139	0.477854	0.146142	0.86598	0.298165
	0.614517	0.733617	-0.0170937	0.0877104	0.0732232	-0.00966427
	0.981136	0.791101	0.957396	-0.077829	0.963999	0.0959506
	0.932615	0.666603	0.873197	0.0774049	0.778233	0.103856
	0.984784	0.703044	0.994553	0.0899693	0.991175	0.261149
	0.969102	0.766924	0.842909	-0.0252428	0.960127	0.291309
	0.922773	0.76732	0.906042	0.125761	0.895092	0.377581
	0.937818	0.82773	0.65545	0.147764	0.778158	0.124821
	0.89682	0.465305	0.899898	0.228308	0.886243	0.363103
	0.809116	0.53917	0.731599	0.0170782	0.754747	0.456167
	0.83884	0.790876	0.231585	-0.00193387	0.0703482	0.0871473
	0.654069	0.813375	0.351839	-0.00961106	0.726114	0.298915
	0.995159	0.74739	0.948794	0.137523	0.983029	0.167389
	0.910285	0.763373	0.22781	0.0112159	0.470973	-0.113754
	0.823818	0.719632	0.528459	0.0680881	0.686216	0.293741
	0.951333	0.725116	0.870451	0.24869	0.925012	0.0780955
	0.891476	0.676737	0.105898	0.0125825	0.157734	0.00850075
	0.992288	0.637031	0.997714	0.211077	0.954195	0.166392
	0.910054	0.845619	0.080288	-0.0237539	0.471988	0.0398523
	0.925589	0.843514	0.650474	0.239886	0.572771	0.492022
	0.997113	0.693271	0.747332	0.357687	0.922942	0.203665
	0.977062	0.847479	0.0152268	-0.0435008	0.546531	0.270163
	0.887525	0.734542	0.786601	0.0289362	0.889413	0.269621
	0.948216	0.681553	-0.214062	-0.0724765	0.692684	0.0656156
	0.99133	0.857915	0.961331	0.144768	0.847837	0.438888
	0.91156	0.682948	0.968076	0.453215	0.876698	0.475152
	0.912045	0.697916	0.855176	-0.0628692	0.954552	0.483695
	0.457405	0.636591	0.705649	0.31225	0.443343	0.299224
	0.988355	0.860936	0.489491	0.123298	0.714532	0.372563
	0.978637	0.70537	0.997896	-0.0580163	0.999999	0.365437
	0.974826	0.740994	0.745453	0.0952757	0.917943	0.192823
	0.922834	0.723952	0.730963	-0.0446496	0.748033	0.0270529
	0.934135	0.783691	0.972104	-0.0158894	0.987152	0.377082
	0.900313	0.766224	0.412593	-0.0567067	0.705726	0.111675
	0.913433	0.692902	0.873244	0.0346795	0.917392	0.403397
	0.949892	0.758218	0.896235	-0.0630596	0.937491	0.321511
	0.981781	0.654135	0.852815	-0.0704426	0.963284	0.363567
	0.830177	0.743128	0.688101	0.405809	0.35935	0.328292
	0.969877	0.799219	0.488637	0.0473355	0.896366	0.350019
	0.814431	0.686531	0.599096	-0.0613868	0.723747	0.0506338
	0.973761	0.770258	0.760616	0.130926	0.967517	0.192302
	0.944262	0.697929	0.777962	0.35393	0.752806	0.314673
	0.823578	0.715026	0.960662	0.285861	0.62271	0.36254
	0.795425	0.70006	0.56013	-0.0285052	0.769799	0.32716
	0.980719	0.777711	0.975304	0.0126257	0.93652	0.239363
	0.969533	0.757929	-0.24837	0.0724393	0.823309	0.0908304
	0.901268	0.796955	0.69956	0.192634	0.950003	0.332782
	0.983403	0.825233	0.755328	-0.0590418	0.88353	0.13842
	0.992376	0.795028	0.947381	-0.0209742	0.923529	-0.00177828
	0.84178	0.697145	0.645381	0.196509	0.773392	0.123821
	0.931227	0.871785	0.603775	0.0335247	0.239736	0.263816
	0.979754	0.778156	0.693967	0.00738482	0.837795	0.245526
	0.981591	0.793473	0.297164	-0.11607	0.920514	0.373098
	0.99427	0.652316	0.990102	0.0341614	0.981604	0.352797
	0.880755	0.699666	0.53485	-0.0438202	0.897653	0.198522
	0.961007	0.61566	0.654424	0.0946423	0.701806	0.184499
	0.899389	0.780303	0.939996	0.222042	0.887832	0.140609
	0.897825	0.675613	0.653382	-0.0307414	0.82852	0.253941
	0.994591	0.733528	0.227711	0.182949	0.999555	0.4099
	0.911435	0.586297	0.855509	0.116196	0.858588	0.185853
	0.988274	0.783246	0.780062	-0.000740115	0.917895	0.0743807
	0.88348	0.818562	0.238548	-0.0883236	0.996354	0.11871
	0.980467	0.746365	0.59765	0.148514	0.842599	0.278903
	0.990075	0.73704	0.701682	0.0651688	0.978581	0.196835
	0.999151	0.663283	0.394597	-0.0589779	0.762597	0.0700523
	-1	0.711196	1	0.163053	1	0.20502
	0.993933	0.753653	0.908865	-0.0497604	0.989516	-0.0286742
	0.996808	0.829671	0.998017	0.022231	0.998688	0.170181
	0.985963	0.740634	0.301999	0.149339	0.981621	0.323614
	0.948119	0.765083	0.798215	0.538886	0.443685	0.308139
	0.884981	0.712046	0.415607	0.0475881	0.60978	0.271437
	0.974208	0.806672	0.593706	0.0381838	0.702466	0.256095
	0.96229	0.67356	0.973687	0.157185	0.948696	0.445206
	0.995032	0.832543	0.906677	0.159859	0.963033	0.0898143
	0.986556	0.801988	0.366462	0.0329151	0.664755	0.475875
	0.980123	0.861719	0.650989	0.230355	0.434539	0.347119
	0.963113	0.75135	0.932796	0.432753	0.945469	0.307677
	0.988809	0.792337	-0.517993	0.207917	0.973961	0.281381
	0.750377	0.75117	0.467495	0.0361004	0.548688	0.350718
	0.968158	0.895104	0.838644	0.510489	0.914353	0.375037
	0.777561	0.798857	0.418505	0.171597	0.475152	0.319202
	0.945322	0.5735	0.247901	0.15545	0.790653	0.250245
	0.901625	0.715046	0.723394	0.0493769	0.844615	0.130537
	0.923027	0.710395	0.530117	-0.0399301	0.847138	0.365146
	0.991626	0.775323	0.251877	0.377244	0.969898	0.437802
	0.973196	0.744516	0.841099	0.0393223	0.905556	0.424048
	0.905949	0.610185	0.409065	0.235589	0.87765	0.240234
	0.787624	0.671841	0.510291	0.117096	0.603793	0.309927
	0.870186	0.773392	0.808169	0.0281636	0.734352	0.0581768
	0.902821	0.720762	0.971324	-0.0659906	0.951742	-0.0367828
	0.908811	0.714892	0.658151	0.133577	0.777948	0.420524
	0.91731	0.715255	0.578736	0.00971177	0.891008	0.392032
	0.932378	0.813289	0.484752	0.0893436	0.603207	0.347761
	0.991823	0.750147	0.258622	0.276165	0.775116	0.423629
	0.756825	0.692895	0.0394811	0.00841501	0.349919	0.120444
	0.992902	0.744381	0.845438	-0.0458768	0.983078	0.333403
	0.480797	0.521355	-0.154263	-0.00912223	0.703535	0.40199
	0.94709	0.624587	0.733235	0.135184	0.874271	0.276001
	0.799214	0.636411	0.953349	0.196008	0.364193	0.35594
	0.937768	0.676	-0.159514	-0.00793173	-0.0154343	0.197362
	0.860322	0.69526	0.458411	0.254708	0.82929	0.214969
	0.913982	0.735813	0.558368	-0.0568939	0.783176	0.335177
	0.919795	0.669426	0.834321	0.1471	0.860313	0.27563
	1	0.754104	1	0.222255	1	0.427177
	0.948939	0.788273	0.375195	0.368534	0.656852	0.350432
	0.990995	0.791992	0.217977	0.210732	0.790124	0.264305
	0.909592	0.724801	0.656621	-0.0247185	0.721129	0.362158
	0.943219	0.645473	0.684721	0.124025	0.91521	0.205577
	0.976639	0.766565	0.141875	-0.06753	0.440457	0.18362
	0.959323	0.692621	0.789082	0.0213025	0.916762	0.318913
	0.874725	0.584605	0.865473	0.0500878	0.957351	0.28754
	0.53611	0.774092	0.327756	0.112283	0.365947	0.10265
	0.886461	0.598454	0.7587	-0.0887099	0.965172	0.282785
	0.832017	0.832422	0.505602	-0.0254483	0.483589	0.435542
	1	0.62933	1	-0.0283079	1	0.128692
	0.751084	0.744053	0.666498	0.118506	0.657821	0.176348
	0.997835	0.617108	0.995727	0.21588	0.99805	0.27566
	0.925354	0.745809	0.895726	0.0141994	0.894622	0.17249
	0.964983	0.698991	0.736224	0.086565	0.96999	0.312603
	0.931329	0.833323	0.617506	0.0528929	0.919551	0.492689
	0.967695	0.630507	0.993128	-0.0824132	0.970067	0.307551
	0.962915	0.717922	0.78455	0.446853	0.754993	0.342713
	0.902033	0.725987	0.951946	-0.000741609	0.945838	0.0424562
	0.892549	0.658451	0.533709	-0.0291418	0.679388	-0.044395
	0.742807	0.691981	0.0830085	0.411704	0.235284	0.374704
	0.990939	0.831229	0.956134	0.311215	0.929873	0.365257
	0.904771	0.783873	0.786137	0.162221	0.994412	0.271922
	0.953101	0.671568	0.48809	0.316148	0.981421	0.123768
	0.821113	0.76219	0.0907475	-0.0894148	0.845342	0.277541
	0.947306	0.689983	0.860143	0.375871	0.545376	0.454339
	0.830958	0.653796	0.953298	0.128425	0.828776	0.212023
	0.768941	0.538282	0.884274	0.158248	0.788766	0.237148
	0.992448	0.822963	-0.230497	0.0653526	0.780057	0.345328
	0.965798	0.644241	0.234649	0.0514585	0.865704	0.256921
	0.996811	0.731026	0.762945	0.00369028	0.95722	0.0705436
	0.803697	0.722823	0.944926	0.0129336	0.671941	0.269538
	0.930002	0.695824	0.582062	-0.109202	0.907664	0.0314218
	0.953572	0.859728	0.642597	0.0468403	0.819557	0.47696
	1	0.842661	1	0.146137	1	0.357789
	0.983646	0.640001	0.937414	0.193498	0.989177	0.397269
	0.978872	0.762482	0.691924	0.156528	0.250807	0.310287
	0.975523	0.750903	0.946505	0.0124133	0.946743	0.300302
	0.949611	0.910815	0.941034	0.354016	0.371324	0.164727
	0.884039	0.85498	0.170283	0.00785944	0.23044	0.219458
	0.916025	0.537882	0.845245	0.0926132	0.910659	0.309782
	0.999476	0.858386	0.917344	0.110502	0.981919	0.399793
	0.971688	0.795454	0.91582	0.159591	0.891452	0.380208
	0.937275	0.853731	0.10719	0.011285	0.669279	0.362504
	0.980943	0.656327	0.443126	0.0551941	0.950028	0.29031
	0.979358	0.774087	0.996008	0.0977189	0.986543	0.403428
	0.996227	0.81535	0.943867	0.52376	0.986938	0.423113
	0.81567	0.71001	0.550027	0.0801658	0.492302	0.145785
	0.969625	0.723875	0.824957	0.251818	0.898359	0.145331
	1	0.889382	1	0.0627964	1	0.307012
	0.89075	0.844323	0.552984	0.117684	0.541657	0.351389
	0.959526	0.79961	0.98427	0.239664	0.9826	0.199386
	0.949996	0.714072	0.840989	0.156896	0.978552	0.215212
	0.855081	0.69747	0.896173	0.144324	0.877962	0.294551
	0.97249	0.8287	0.33254	-0.0120647	0.734554	0.196324
	0.918894	0.8331	0.897848	0.176221	0.879108	0.307433
	0.998298	0.703992	0.965441	0.459529	0.954378	0.320063
	0.875054	0.738698	0.0546071	-0.132031	0.778476	0.317751
	0.807053	0.737667	0.269318	0.0120673	0.593849	0.371656
	0.988839	0.804557	0.235441	0.124241	0.8375	0.297844
	0.971092	0.772585	0.973529	0.520502	0.811068	0.188041
	0.928162	0.729256	0.804279	0.0307781	0.86658	0.360325
	0.802071	0.649572	0.759532	-0.0381067	0.82577	0.0621701
	0.977151	0.80329	0.870162	0.0574422	0.932326	0.381405
	0.973504	0.824057	0.901125	0.0311205	0.89129	0.384006
	0.88529	0.735659	-0.0594119	-0.08388	0.328828	0.0152916
	0.943461	0.595713	0.903711	-0.0157459	0.875351	0.449765
	0.978151	0.651954	0.434807	-0.0381488	0.592598	0.377038
	0.925335	0.686795	0.869392	0.11697	0.922727	0.264941
	0.976428	0.775412	0.92674	0.0803431	0.962833	0.301839
	0.960557	0.802435	-0.0443894	-0.00430038	0.710467	0.425394
	0.817765	0.648531	0.638054	0.031384	0.74825	-0.233894
	0.998444	0.707592	0.987764	0.0518639	0.990741	-0.126321
	0.993422	0.739256	-0.185776	0.0499338	0.93885	0.303418
	0.980935	0.815803	0.930956	0.0672001	0.909018	0.433378
	0.992674	0.833337	0.867966	0.0464442	0.902296	0.0800633
	0.97098	0.819665	0.971132	0.0262589	0.927126	0.401055
	0.862605	0.82093	0.493136	0.327019	0.781374	0.0194592
	0.923956	0.751013	0.328833	-0.0636328	0.449214	0.00214705
	0.521254	0.630644	0.720502	0.41688	0.662348	-0.0603389
	0.928545	0.761002	-0.0650224	-0.0317489	0.485403	0.390595
	0.973986	0.707379	0.804605	0.100178	0.926599	0.335037
	0.99244	0.898488	0.992427	0.188088	0.861185	0.346536
	0.929658	0.637711	0.943132	0.296528	0.93548	0.210388
	0.956383	0.757191	0.870081	-0.0246035	0.878501	0.346677
	0.929659	0.717843	0.960522	-0.0680561	0.82054	0.147433
	0.986224	0.82473	0.839878	0.12602	0.910485	0.118902
	0.876967	0.728962	0.624988	0.139777	0.829369	0.459106
	0.589149	0.589492	0.301524	0.15961	0.789239	0.345345
	0.912231	0.746685	0.591094	0.429882	0.489508	0.379894
	0.997605	0.60561	0.953903	0.0440678	0.921156	0.180102
	0.61119	0.651518	-0.0167798	0.195283	0.532903	0.494087
	0.752321	0.62347	-0.125449	-0.0015841	0.446689	0.0890713
	0.985839	0.655217	0.993939	0.0626753	0.999873	0.391204
	0.806528	0.606598	0.142075	-0.0774687	0.686554	0.252784
	0.983764	0.623426	0.987066	0.225788	0.957415	0.204237
	0.947938	0.830032	0.628904	0.393193	0.683293	0.410333
	0.811892	0.670153	0.221528	-0.0587419	0.386683	0.119865
	1	0.873629	-1	0.169841	-1	0.277323
	0.991964	0.747515	0.641331	-0.00672249	0.876155	0.283992
	0.998201	0.90868	0.783446	0.280518	0.763794	0.47491
	0.949415	0.77577	0.295707	-0.0100461	0.643041	0.406218
	0.984147	0.813948	0.212646	0.144244	0.911676	0.140675
	0.83248	0.643123	0.357427	0.0333258	0.88175	0.361299
	0.976992	0.823188	0.241143	0.102243	0.903734	0.256472
	0.979745	0.834198	0.82321	0.0588425	0.879438	0.239876
	0.897718	0.658877	0.733734	0.373307	0.307235	0.256812
	0.755645	0.564844	-0.128983	0.124809	0.0407718	-0.0630123
	0.970835	0.683879	0.902368	0.0933987	0.96232	0.280732
	0.962205	0.794708	0.934514	0.499763	0.548512	0.104455
	0.77065	0.753819	0.338732	0.15381	0.555345	0.0908289
	0.81141	0.610101	-0.0413018	0.256621	0.968027	0.327829
	0.850166	0.542496	0.592388	0.0924663	0.767008	0.141993
	0.957741	0.835741	0.469161	0.0637897	0.694953	0.108388
	0.99368	0.850874	0.483511	-0.0320084	0.701763	0.211627
	0.95236	0.829522	-0.0433002	-0.0100202	0.507607	0.130322
	0.967163	0.801836	0.360969	0.186127	0.689823	0.406637
	0.946917	0.798962	0.919746	0.019814	0.794999	0.314872
	0.970546	0.788447	0.397869	0.143745	0.826498	0.346339
	0.967695	0.734712	-0.0217484	-0.056264	0.951044	0.309589
	0.912064	0.771595	0.450265	0.00434737	0.890347	0.374372
	0.990459	0.844677	0.58801	-0.0714118	0.713855	0.0883023
	0.80733	0.818187	0.663529	0.0295562	0.228493	0.368196
	0.804905	0.702612	-0.0245891	-0.0293463	0.422282	0.046511
	0.977316	0.752413	0.409008	0.180547	0.612899	0.440504
	0.880431	0.708014	-0.0264643	-0.102291	0.85175	0.233852
	0.957176	0.862229	0.823079	0.0495311	0.851816	0.340362
	0.996668	0.811494	0.996376	0.0869249	0.984463	0.308805
	0.995781	0.773376	0.244386	-0.0218704	0.952154	0.00492666
	0.412828	0.672486	-0.00207673	-0.00225556	0.0624901	-0.0485236
	0.916008	0.722776	0.774794	-0.0639182	0.842782	0.22813
	0.989547	0.751504	0.255559	-0.0562827	0.798783	0.257573
	0.256063	0.631964	-0.0952364	0.00210468	0.124967	0.177476
	0.964896	0.800939	0.424644	-0.0587484	0.676553	0.39466
	0.845808	0.646481	0.819288	0.154268	0.4317	0.319338
	0.968594	0.610715	-0.03711	-0.141614	0.848553	0.482134
	0.967118	0.803947	0.948026	0.0827757	0.998161	0.107152
	0.95308	0.5812	0.410099	0.0459041	0.695948	0.349624
	0.923222	0.643665	0.614383	-0.0965957	0.928803	0.189268
	0.889078	0.743649	0.414499	0.0901497	0.94066	0.298728
	0.923784	0.772023	0.88852	0.0448245	0.361753	0.246069
	0.956057	0.791244	0.919884	-0.0412879	0.949326	0.313867
	0.912949	0.726413	0.225705	0.141688	0.682356	0.108144
	0.697966	0.656015	0.469088	0.00952763	0.472309	-0.0293224
	0.964548	0.52524	0.985786	0.148372	0.969639	0.175157
	0.98706	0.654499	0.990361	0.267938	0.991788	0.427355
	0.999499	0.779771	0.995321	0.23678	0.990116	0.170936
	0.938524	0.772326	0.702236	-0.0992258	0.560567	0.0537147
	0.967399	0.736862	0.964086	0.0114849	0.957765	0.143555
	0.98262	0.86764	0.555089	0.253431	0.839958	0.336322
	0.956119	0.665449	0.818019	-0.0289463	0.802352	0.506224
	0.84259	0.754987	0.699456	0.191434	0.687774	0.399685
	0.988825	0.773471	0.761384	0.0338088	0.705339	-0.128233
	0.913191	0.682526	0.863287	0.19801	0.886513	0.179004
	0.794068	0.684928	0.441947	0.0412301	0.829438	0.310648
	0.947568	0.780821	0.601616	0.1837	0.242277	0.394114
	0.951267	0.828649	0.683058	0.235453	0.425833	0.238696
	0.981547	0.817544	0.92513	0.0827172	0.928489	0.404372
	0.858306	0.709619	0.573683	0.292782	0.798353	0.316862
	0.916229	0.758945	0.922757	0.0688376	0.714224	-0.0170829
	0.893179	0.766059	0.825411	0.254673	0.837395	-0.0627307
	0.975788	0.801757	0.584001	0.131135	0.687972	0.136726
	0.959912	0.711908	0.169319	-0.00505826	0.518785	-0.00301565
	0.969094	0.760391	0.867818	0.248777	0.776138	0.342743
	0.876558	0.702173	0.50148	-0.00730585	0.934645	0.365664
	0.784881	0.739524	0.960843	0.66312	0.437502	0.47225
	0.981947	0.730213	0.917406	0.201497	0.952765	0.385718
	0.924603	0.752136	0.143574	-0.0268551	0.382241	0.0605008
	0.977283	0.828547	0.985845	-0.00989059	0.717423	-0.0986699
	0.983658	0.804033	0.775695	0.027946	0.874917	0.0545007
	0.980302	0.741198	0.930097	0.278867	0.954259	0.426416
	0.997487	0.801867	0.882134	0.261595	0.87843	0.261414
	0.965826	0.744993	0.996931	0.134817	0.928455	0.415912
	0.994091	0.849279	0.583488	0.0216081	0.974751	-0.0799707
	0.953158	0.708055	0.878289	0.0783314	0.93073	0.314514
	0.706921	0.721602	0.396101	0.557522	0.865878	0.384976
	0.94461	0.645093	0.897265	-0.0594655	0.922934	0.367762
	0.946354	0.770505	0.690345	0.36542	0.554552	0.443351
	0.884359	0.751994	0.578324	0.110141	0.858218	0.273172
	0.87084	0.795097	0.696753	0.154622	0.730412	0.231607
	0.994795	0.742327	0.794028	-0.106505	0.994138	0.240814
	0.961904	0.750327	0.656371	0.226612	0.881897	0.439985
	0.966824	0.603126	-0.196396	-0.0443034	0.960804	0.389946
	0.86077	0.749919	0.423068	0.016978	0.657638	0.384018
	0.916375	0.840622	0.633229	-0.00935595	0.866602	0.44345
	0.906255	0.702598	0.456977	0.00696292	0.969131	0.36493
	0.936667	0.722681	0.850118	-0.0263594	0.955333	0.362327
	0.995722	0.883236	0.969134	0.0965861	0.994746	0.372925
	0.940473	0.794643	0.735544	-0.00588332	0.807332	0.197075
	0.981899	0.903083	0.474665	0.0289811	0.291925	0.337512
	0.437463	0.73425	0.583297	0.153426	-0.032922	0.0508163
	0.741988	0.598259	0.386281	0.0771009	0.521077	0.391455
	0.99059	0.678099	-0.00781359	0.0640276	0.889205	0.0244691
	0.862149	0.750897	0.520488	-0.0363743	0.816502	-0.00192585
	0.992266	0.820525	0.966814	-0.0930512	0.910658	0.161166
	0.970133	0.668747	0.650836	0.178299	0.848597	0.361737
	0.822048	0.682887	0.343175	-0.00351252	0.79068	0.140519
	0.996278	0.712799	0.984633	0.185215	0.93974	0.2503
	0.961546	0.847964	0.964381	0.269864	0.878771	0.227664
	0.863409	0.687978	0.701462	0.00483931	0.120505	-0.00703908
	0.903167	0.831994	0.362633	0.159082	-0.125089	0.286715
	0.866159	0.75033	0.462912	0.0457129	0.836492	0.240324
	0.99526	0.828554	0.912102	0.548239	0.986716	0.34002
	0.751711	0.546619	0.530403	0.0278716	0.690547	0.445634
	0.967232	0.735337	0.406923	-0.00739752	0.883311	0.0808768
	0.921835	0.700735	0.839309	-0.0057346	0.891508	0.271515
	0.946049	0.83081	0.0914566	0.141963	0.664845	0.33171
	0.820143	0.824522	0.936701	0.0229938	0.713173	0.394598
	0.72771	0.60722	0.212286	0.154415	0.506984	0.183172
	0.973494	0.766429	0.934651	0.180483	0.89619	0.294104
	0.997611	0.871897	0.884466	-0.0529108	0.890073	0.26522
	0.980818	0.751917	0.930467	-0.0447439	0.578587	0.361591
	0.943711	0.837947	0.409742	0.0245807	0.874983	0.375061
	0.872275	0.526454	0.245087	0.186038	0.819031	0.149711
	0.83703	0.617897	0.646919	-0.0278966	0.819847	0.110595
	0.98187	0.743223	0.8484	0.0947441	0.878035	-0.055276
	0.967717	0.816976	0.642984	0.101286	0.78806	0.0599857
	0.916085	0.658319	0.707538	0.238307	0.956767	0.265831
	0.961355	0.785425	0.012966	-0.0470748	0.631017	-0.0455935
	0.981091	0.760634	0.326545	0.0049694	0.891903	0.314356
	0.938882	0.725094	0.735925	-0.0930709	0.841744	0.0329482
	0.948804	0.808497	-0.1033	0.0515288	0.72215	0.457139
	0.981115	0.616732	-0.123417	0.0266173	0.235308	0.0425691
	0.885101	0.690701	0.57439	-0.0440731	0.740458	0.292933
	0.994862	0.876744	0.88412	0.0856028	0.925714	0.34826
	0.987281	0.769446	0.979339	0.150691	0.922834	0.405933
	0.962833	0.636308	0.971743	0.0805089	0.989138	0.216546
	0.863305	0.910606	0.270635	0.00271711	0.736621	0.000954926
	0.992506	0.884188	0.95033	0.423312	0.928705	0.376457
	0.989755	0.815834	0.979819	0.526806	0.973864	0.385464
	0.651805	0.516586	0.587115	0.102899	0.674781	0.257257
	0.94333	0.79097	0.821634	0.0567976	0.881463	0.228492
	0.944728	0.724788	0.855509	0.146044	0.767017	0.191239
	0.993391	0.738143	0.990819	0.122309	0.995308	0.225788
	0.993889	0.625101	0.932248	0.0264122	0.728601	0.343084
	0.960815	0.694889	0.362667	-0.0407843	0.967105	0.39711
	0.98726	0.754363	0.947803	-0.0821093	0.984726	0.35941
	0.974722	0.782433	0.849835	0.170616	0.861646	0.357277
	0.925289	0.604593	0.500595	0.0983474	0.815987	0.36544
	0.953154	0.615972	0.492305	-0.0638528	0.800196	0.177855
	0.964363	0.670532	0.573383	0.0819387	0.937123	0.36855
	0.791772	0.65641	0.570195	-0.0782867	0.761003	0.237247
	0.966773	0.70558	-0.229236	0.177128	0.923494	0.328262
	0.947871	0.711466	0.778757	0.0827424	0.852211	0.293459
	0.997288	0.752424	0.400401	0.0787679	0.841366	0.301627
	0.952749	0.767979	0.848463	0.0524433	0.840042	0.163775
	0.983364	0.75319	0.744199	0.117969	0.811963	0.277148
	0.998208	0.812845	0.479811	-0.0298712	0.824125	0.0563377
	0.932911	0.697635	0.790757	0.103405	0.828721	0.12855
	0.882513	0.542033	0.475758	0.111531	0.465456	0.136306
	0.930409	0.751828	0.953422	0.343916	0.408656	0.301932
	0.943726	0.78787	0.236129	0.341108	0.672339	0.188451
	0.895686	0.761368	0.00859218	0.0478987	0.791953	0.365362
	0.969917	0.74654	0.610319	0.0342608	0.864481	0.275833
	0.9813	0.70308	0.996015	-0.0594156	0.959654	0.232494
	0.973845	0.682803	0.9115	0.150094	0.973339	0.293443
	0.998776	0.741448	0.964584	0.0351986	0.968569	0.0618526
	0.717061	0.658096	0.268712	0.0556519	0.450324	0.48937
	0.151354	0.58646	-0.236008	0.21094	-0.792932	0.23134
	0.998407	0.71252	0.905763	0.124307	0.97684	0.297494
	0.993282	0.772938	0.949841	0.0644934	0.638625	0.109387
	0.924652	0.65188	0.89469	0.111611	0.923723	0.161393
	0.969567	0.689347	0.567638	0.0185999	0.921897	0.107524
	0.920806	0.794138	0.777883	-0.0393191	0.825077	0.310912
	0.986268	0.747065	0.897119	-0.0538936	0.904495	0.417677
	0.90505	0.73576	0.633168	0.176054	0.797204	0.291598
	0.984857	0.687147	0.929975	0.0280653	0.971551	0.28161
	0.77607	0.80663	0.610128	0.239455	0.41093	0.25617
	0.866301	0.599145	0.823259	0.0625855	0.924834	0.24598
	0.966287	0.717267	0.96288	0.139021	0.984701	0.14763
	0.649891	0.558885	0.918259	0.119869	0.750114	0.186395
	0.914163	0.663493	0.645956	0.0440662	0.717723	0.317751
	0.935452	0.746933	0.821347	-0.0949205	0.907124	0.0521372
	0.938261	0.72198	0.486553	-0.0284942	0.941172	0.317957
	0.883291	0.768531	0.345604	-0.0349542	0.787221	0.311744
	0.967186	0.732474	0.719094	0.143751	0.934429	0.316086
	0.993384	0.785045	0.510568	0.151264	0.826833	0.309005
	0.920884	0.7406	0.748674	0.18307	0.822891	0.359554
	0.985006	0.73953	0.892402	-0.0978408	0.933516	0.116645
	0.81429	0.781508	0.486238	0.150402	0.538267	0.214003
	0.948559	0.697189	0.828805	0.425729	0.454469	0.349053
	0.989014	0.720642	0.74612	0.266188	0.989607	0.41643
	0.887242	0.713439	0.601874	-0.000482416	0.741249	0.182241
	0.964061	0.651321	0.73432	0.180887	0.840293	0.0451318
	0.98064	0.858947	0.888272	0.080262	0.825096	0.180428
	0.650948	0.628789	-0.290697	0.165477	0.645944	0.28162
	0.843601	0.679384	0.808693	0.228846	0.665145	0.15872
	0.925088	0.790803	0.456077	-0.0675473	0.736338	0.0370615
	0.873495	0.703676	0.563067	-0.0262062	0.776917	0.177417
	0.898716	0.807947	0.441142	0.027035	0.749531	0.126213
	0.975659	0.633849	0.227264	-0.104537	0.839176	0.347159
	0.987742	0.718571	-0.203152	0.0113023	0.289695	0.0100645
	0.778318	0.845104	0.69144	0.109165	0.331951	0.29063
	0.898724	0.588009	0.508996	0.21152	0.958076	0.53082
	0.796084	0.500158	0.535648	0.135412	0.524806	0.264008
	0.976942	0.536952	0.569126	-0.0182413	0.727712	0.365908
	0.988981	0.893595	0.439973	-0.028219	0.770435	0.0327098
	0.935472	0.681216	0.760483	0.125177	0.908241	0.33579
	0.992875	0.757942	-0.507644	-0.0275392	0.995411	0.0201286
	0.995396	0.726678	0.766196	0.00328602	0.946192	0.326097
	0.987902	0.686628	0.987682	0.257092	0.971945	0.474874
	0.993189	0.879299	0.452608	0.0387951	0.916783	0.330537
	0.93229	0.750952	0.926137	0.127551	0.895592	0.307588
	0.907946	0.578635	0.931452	0.296835	0.748371	0.346514
	0.980137	0.807194	0.898695	0.411094	0.953501	0.307105
	0.998453	0.631442	0.997101	0.243484	0.998222	0.378961
	-0.625758	0.702023	0.203494	0.143733	0.622151	0.311705
	0.995818	0.859427	-0.061805	-0.0389052	0.726998	0.303945
	0.970688	0.764583	0.675145	0.311737	0.483897	0.0733422
	0.614318	0.675887	-0.20377	0.0293363	-0.37213	-0.0161042
	0.953767	0.696679	-0.10215	0.284589	0.386272	0.169652
	0.946844	0.725235	0.324422	0.167961	0.899259	0.221321
	0.970876	0.73068	-0.101471	0.00809194	0.370668	0.210473
	0.956477	0.703781	0.599134	0.202759	0.908556	0.431867
	0.975346	0.769975	0.240124	-0.030751	0.956825	0.270714
	0.589771	0.72516	0.196779	0.219804	0.257826	0.324496
	0.852968	0.830284	0.674888	0.083595	0.153499	0.25326
	0.953877	0.769985	0.890859	0.168693	0.324625	0.405537
	0.912477	0.786551	0.399383	-0.053206	0.826196	0.0820119
	0.941159	0.704034	0.668992	0.22782	0.767602	0.236044
	0.634558	0.678355	0.706791	0.0241585	0.684896	0.225261
	0.99815	0.745125	-0.252461	0.220923	0.965562	0.225085
	0.871007	0.485012	0.791589	0.338159	0.926661	0.417999
	0.989446	0.805615	0.0193023	-0.011953	0.98397	0.458985
	0.971393	0.724059	0.874736	0.291065	0.978297	0.241031
	0.94456	0.530551	0.592137	-0.0870341	0.866449	0.189346
	0.999107	0.823932	0.321258	-0.08772	0.708941	0.0980784
	0.994699	0.887292	0.896367	0.364919	0.847056	0.262549
	0.995512	0.763794	0.969222	0.554573	0.933926	0.384806
	0.977125	0.571698	0.918753	-0.0206968	0.978008	0.085028
	0.846871	0.800975	0.725189	0.261791	0.655943	0.125976
	0.982805	0.847797	0.259715	0.126617	0.785414	0.294571
	0.911497	0.652782	0.758148	0.220953	0.768151	0.491425
	0.993921	0.70784	0.754566	0.105559	0.980182	0.143192
	0.854309	0.638072	0.0306375	0.0932905	0.587282	0.287675
	0.948703	0.661197	0.569873	0.078252	0.709326	0.305555
	0.98516	0.819043	-0.0977516	-0.0335887	0.824344	0.129215
	0.826419	0.566611	0.603631	0.124209	0.738831	0.406906
	0.827066	0.700647	0.764017	-0.0463016	0.857793	0.21784
	0.979763	0.893744	0.830533	0.385141	0.937485	0.392658
	0.995613	0.86113	0.390815	0.0556436	0.732484	0.511046
	0.948191	0.649625	0.635315	0.0658894	0.626262	0.202063
	0.982769	0.799342	0.947333	0.107637	0.960994	0.399888
	0.955737	0.74694	0.711286	0.0583979	0.618947	0.301938
	0.530665	0.363274	-0.0408739	0.0874429	0.459871	0.132323
	0.878962	0.621527	0.825282	0.469711	0.803394	0.275409
	0.890754	0.744955	0.735889	0.505617	0.768399	0.29006
	0.957713	0.799664	0.87799	0.228907	0.917521	0.245459
	0.98423	0.719585	0.236282	0.0725342	0.904114	0.353456
	0.894309	0.704433	0.786587	0.207548	0.850515	0.166019
	0.96369	0.439688	-0.0898553	0.163628	0.828026	0.371926
	0.978581	0.777119	0.912004	0.361261	0.903191	0.482385
	0.930257	0.725142	0.781945	0.136174	0.855311	0.277927
	0.998177	0.832091	0.984998	0.000903497	0.986956	-0.123635
	0.903622	0.641487	0.495969	-0.068675	0.780793	0.0182856
	0.979396	0.812888	0.853073	-0.022092	0.795852	0.413043
	0.986187	0.717705	0.943651	0.12393	0.991119	-0.00719318
	0.935432	0.647526	0.501132	-0.0892085	0.578443	0.0774022
	0.937086	0.702881	0.220485	0.00677674	0.732285	0.295037
	0.994786	0.894425	-0.109875	0.122562	0.961044	0.0847203
	-1	0.73299	-1	-0.105906	-1	0.0933194
	0.917086	0.702239	0.88199	0.155811	0.879912	0.309164
	0.982517	0.785003	0.891872	0.110623	0.92912	0.283161
	0.406462	0.487362	0.238199	0.209422	0.284694	0.274427
	0.963884	0.797787	0.717808	0.00936926	0.865282	0.232456
	0.968575	0.813538	0.756257	0.0894736	0.92843	0.172982
	0.716378	0.716689	0.0205115	0.146684	0.681358	0.289116
	0.970576	0.705114	0.623502	-0.0505288	0.601954	0.151005
	0.895073	0.686019	0.527842	0.0735473	0.475609	0.282949
	0.305273	0.713662	0.808699	-0.0825235	0.926883	0.0990591
	0.998265	0.723753	0.999109	-0.0173959	0.999435	0.349801
	0.892348	0.679946	0.719295	-0.0516323	0.860796	0.268962
	0.449339	0.685929	0.213336	0.0993629	-0.00970192	0.080489
	0.915305	0.801072	0.323919	-0.0840625	0.601356	0.216882
	0.952979	0.767343	0.676487	0.0942511	0.8055	0.192155
	0.972446	0.773396	0.800371	0.00554556	0.843054	0.318384
	0.99336	0.799493	0.599894	-0.0837524	0.866081	0.3469
	0.844141	0.682892	0.622871	-0.0124186	0.772957	0.166419
	0.979313	0.763023	0.281339	-0.0307016	0.353977	0.433392
	0.252756	0.717364	-0.00151175	0.130005	0.461685	0.272733
	0.943081	0.844485	0.689132	0.114923	0.878741	0.338785
	0.203241	0.468759	-0.0116292	-0.0723747	0.511204	0.317677
	0.965675	0.770308	0.78337	0.164031	0.813638	0.313836
	0.115775	0.837326	0.402067	0.301432	0.520895	0.298528
	0.8179	0.802286	0.74565	0.0232471	0.537214	0.12843
	0.974487	0.761562	0.442654	0.0714023	0.923237	0.0935627
	0.998913	0.749872	0.999969	0.0838825	0.999502	0.424083
	0.780382	0.714631	-0.0709117	-0.0270459	0.19197	0.261636
	0.997667	0.694506	0.0230995	0.0897298	0.0707518	0.426544
	0.804054	0.712075	0.0424254	0.0721416	0.402686	0.212361
	0.868434	0.84183	0.729636	0.0365536	0.731139	0.239845
	0.76416	0.790347	0.896554	0.221049	0.610546	0.140712
	0.94205	0.883225	0.919531	0.160714	0.953222	0.423781
	0.985518	0.784869	0.799707	0.0882663	0.784623	0.261349
	0.993365	0.803703	0.990542	0.105351	0.996353	0.240479
	0.979019	0.8887	0.425728	0.0869645	0.44681	0.49092
	0.975642	0.79298	0.48797	-0.0266897	0.759267	0.0941513
	0.748889	0.816726	-0.0429342	0.194745	0.250736	0.462224
	0.991451	0.90631	0.922249	0.468614	0.322008	0.43847
	0.973809	0.791272	0.919731	0.000881012	0.979001	0.21091
	0.975649	0.830223	0.603546	0.149347	0.891593	0.425932
	0.914047	0.611082	0.454627	0.0205197	0.716699	0.152022
	0.98272	0.793835	0.826168	0.107898	0.679687	0.430233
	0.970281	0.799168	0.469954	0.224745	0.7828	0.584491
	0.98187	0.816408	0.93239	0.109084	0.974538	0.325999
	0.744289	0.687544	0.655471	0.211806	0.707673	0.360639
	0.9715	0.753949	0.691476	-0.0148563	0.934118	0.20568
	0.918966	0.835468	0.259833	0.13329	0.643964	0.363716
	0.989255	0.782316	0.959278	0.221695	0.974496	0.312525
	0.932774	0.542086	0.580578	0.0754305	0.55357	0.0299139
	0.992078	0.701651	0.995409	0.017236	0.982037	0.536942
	0.734907	0.601259	0.60164	0.0526637	0.489849	0.249762
	0.967352	0.68001	0.897075	-0.0708408	0.942041	0.295426
	0.967287	0.814227	0.938208	0.326529	0.877631	0.331346
	0.895959	0.787238	0.059432	-0.0326481	0.0469604	0.0686231
	0.988013	0.76937	0.822238	0.372999	0.934451	0.305462
	0.97734	0.796927	0.51458	-0.0849931	0.994897	0.195668
	0.988833	0.746502	0.914814	-0.0408755	0.908327	-0.172827
	0.491394	0.655724	0.366599	0.208079	0.410507	0.341755
	0.995477	0.767583	0.981756	-0.0258447	0.992996	0.325273
	0.981595	0.847966	0.822914	0.18629	0.89977	0.0840259
	0.938219	0.579837	0.851257	0.078744	0.948437	0.3561
	0.922783	0.812201	0.844499	0.093564	0.868947	0.233528
	0.986174	0.816902	0.928179	0.000895371	0.859137	0.285462
	0.990163	0.746803	0.00121019	0.286249	0.956415	0.2632
	0.998866	0.733507	0.999382	0.814357	0.984613	0.0991401
	0.896485	0.771056	0.901189	0.264003	0.987692	0.103928
	0.85334	0.693611	0.234366	0.086826	0.54348	0.239393
	0.992953	0.78911	0.829432	0.0740617	0.960691	0.213338
	0.940493	0.790186	0.579784	0.0821042	0.675163	0.413945
	0.996057	0.796949	0.991025	0.280399	0.999663	0.189053
	0.934832	0.662491	0.626627	-0.0151317	0.936695	0.165266
	0.912822	0.819799	0.67433	0.172584	0.815776	0.319063
	0.828138	0.739389	0.367934	0.119851	0.709868	0.0204239
	0.931305	0.774247	0.357935	0.0374273	0.830037	0.279696
	0.924766	0.837462	0.994566	0.135395	0.939279	0.21085
	0.963381	0.701811	0.399	0.139281	0.542749	0.210933
	0.76133	0.737581	0.517762	-0.0111583	0.751971	0.192771
	0.898765	0.816253	0.890711	-0.0520592	0.949765	0.229437
	0.960057	0.72761	0.0874275	-0.12481	0.811981	0.384681
	0.989119	0.789742	0.732415	0.0864182	0.941843	0.282584
	0.809572	0.722433	0.63201	0.14244	0.642461	0.392018
	0.855158	0.755131	0.497187	0.145201	0.525003	0.238367
	0.89923	0.793238	0.602714	0.206511	0.461091	0.459707
	0.949079	0.688825	0.867898	0.0089463	0.902719	0.311152
	0.915922	0.731803	0.622945	0.11162	0.619868	0.137278
	0.976551	0.732354	0.887708	0.205726	0.939241	0.357574
	0.991936	0.810043	0.962812	0.434277	0.994721	0.138413
	0.841009	0.80647	0.997741	-0.00919835	0.685824	0.091738
	0.833533	0.827426	0.703603	0.00424096	0.781393	0.298328
	0.83057	0.741154	0.803155	-0.0650306	0.183711	0.0750093
	0.878406	0.662584	0.201569	0.0826834	0.0845479	0.253182
	0.972905	0.885261	0.861266	-0.0785917	0.884416	0.291821
	0.800566	0.697934	0.222431	0.142163	0.319524	0.233455
	0.976282	0.778266	0.650196	0.0136419	0.7572	0.130192
	0.902452	0.822042	0.771109	0.381562	0.569276	0.426176
	0.847296	0.67963	0.873147	-0.115442	0.881027	-0.213483
	0.918617	0.919295	0.713982	0.44543	0.768961	0.156312
	0.959848	0.779041	0.96005	0.434359	0.920118	0.415758
	1	0.78793	1	0.288906	1	0.448701
	0.633679	0.837562	-0.124946	-0.00722182	0.056547	0.138504

[truncated: 9 more sheets: Supplementary Figure 2a-b , Supplementary Figure 3a-e, Supplementary Figure 4a-d, Supplementary Figure 5b-c, Supplementary Figure 6a-c, Supplementary Figure 7a-b, Supplementary Figure 8b-c, Supplementary Figure 9b-c, Supplementary Table 1]
